# Supplementary material for: Morphological and Phylogenetic Characterizations Reveal Five New Species of Astrothelium (Trypetheliales, Ascomycota) from China
Source: J Fungi (Basel). 2022 Sep 22;8(10):994. doi: 10.3390/jof8100994 (PMC9604869; doi:10.3390/jof8100994)
Supplement: Supplementary file 1 [file jof-08-00994-s001.zip]

Archive with 9 entries (9 files):
- jof-1907393-Supplementary file 1 Table.pdf
- jof-1907393-Supplementary file 2 ITS_aln_trim.fas
- jof-1907393-Supplementary file 3 ITS_LSU_RPB1.fas
- jof-1907393-Supplementary file 4 The top hits obtained after running a BLAST search of ITS.pdf
- jof-1907393-Supplementary file 5 LSU_aln_trim.fas
- jof-1907393-Supplementary file 6 The phylogenetic tree of ITS.pdf
- jof-1907393-Supplementary file 7 Estimates of evolutionary divergence between LSU sequences.xlsx
- jof-1907393-Supplementary file 8 TLC test of the new speices Astrothelium jiangxiense.pdf
- jof-1907393-Supplementary file 9 World key to the species of Pyrenulaceae and Trypetheliaceae.pdf
