# Supplementary material for: Morphological and Phylogenetic Characterizations Reveal Five New Species of Astrothelium (Trypetheliales, Ascomycota) from China
Source: J Fungi (Basel). 2022 Sep 22;8(10):994. doi: 10.3390/jof8100994 (PMC9604869; doi:10.3390/jof8100994)
Supplement: Supplementary file 1 [file jof-08-00994-s001.zip › jof-1907393-Supplementary file 2 ITS_aln_trim.fas]

>Astrothelium_aenascens_LC127385
acagagtt-ccggtagcttcagctgcccaact-ccc----atcctgtgtttgatattta---agatgttcttccgatattcttt---------------------------------------------------------------------------------------------------------------------------------------------------------------------------------------------------taaggggtattggaaaga-ttattttaattcgttttg-taaaccttgtcat-----------catgattgagta--aattaatctcaaaactttcaacaacggatctcttggctctagcatcgatgaagaacgcagcgaaatgcgataagtagtatgaattgcagaattcagtgaatcatcgaatctttgaacgcacattgcgccttttggtattccttgaggcatgtctgtttgagcgttattacaa-acctaaga--tttaatcttgttatggaagctcacatgatca--tacaatgtgactttcaaaaaagt-tatggatgttacgagtgatgtcatt-gccaccagatctggcagagtgacaac----ttgatgcatcttg--tctattacattta----aaaaggttt
>Astrothelium_aenascens_LC127386
acagaggt-ccggtagcttcagctgcccaact-ccc----atcctgtgtttgatattta---agatgttcttccgatattcttt---------------------------------------------------------------------------------------------------------------------------------------------------------------------------------------------------taaggggtattggaaaga-ttattttaattcgttttg-taaaccttgtcat-----------catgattgagta--aattaatctcaaaactttcaacaacggatctcttggctctagcatcgatgaagaacgcagcgaaatgcgataagtagtatgaattgcagaattcagtgaatcatcgaatctttgaacgcacattgcgccttttggtattccttgaggcatttctgtttgagcgttattacaa-acctaaga--tttaatcttgttatggaagctcacatgatca--tacaatgtgactttcaaaaaagt-tatggatgttacgagtgatgtcatt-gccaccagatctggcagagtgacaac----ttgatgcatcttg--tctattacattaa----aaaggtt--
>Astrothelium_cinnamomeum_DQ782839
cagaagtt-ccggtagttccggctgcccaact-ccc----accctatgtttgccatattctctcttgttcttccgacgcttttcct----------------------------------------------------------------------------------------------------------------------------------------------------------------------------------------------gatcggggaacgtcggaaaaa-ttatcataactcgtcttg-ccaatcgtgtcatgtcttttt---gattatcaaatc--aatcaa--tcaaaactttcaacaacggatctcttggctctagcatcgatgaagaacgcagcgaaatgcgataagtagtatgaattgcagaattcagtgaatcatcgaatctttgaacgcacattgcgccttttggtattccttgaggcatgtctgtttgagcgttattgcta-cacatgag--agaaatctcgtgatgagagatcatgtgatac--tgtcatatgactttccaaagccttcaacgatgttgtgagtgacgtcaatggccaccagatttggcaaatcgacaatacaattacatcatctgt--ttacatcccccttccatctcaggttt
>Astrothelium_flavocoronatum_AB758900
acagagtg-acggtagcttcggctgcccaact-ccc----atcctatgtttgacgttca-ttctttgttcttccgacatgtcatgt----------------------------------------------------------------------------------------------------------------------------------------------------------------------------------------------gatccatggctgtcggaaaga-ccacaacaactcgtctta-taaaccgtgtaatta---------tacgatt--atc--aaataa--tcaaaactttcaacaacggatctcttggctctagcatcgatgaagaacgcagcgaaatgcgataagtagtatgaattgcagaattcagtgaatcatcgaatctttgaacgcacattgcgccttttggtattccttgaggcatgtctgtttgagcgttatttcaa-tcacaaga--ctagatcttgttttgagagaccatgtgatgt--agtcacatgactttccaacgaacatacagatgtt-tgcgtgacgtcaat-gccaccagatttggtaattggctacctc--atacatctcgtgc--tttaccat---------cttcggttt
>Astrothelium_flavocoronatum_LC127381
acagagtg-acggtagcttcggctgcccaact-ccc----atcctatgtttgacgttca-ttctttgttcttccgacatgtcatgt----------------------------------------------------------------------------------------------------------------------------------------------------------------------------------------------gatccatggctgtcggaaagacccacaacaactcgtctta-taaaccgtgtaatta---------tacgatt--atc--aaataa--tcaaaactttcaacaacggatctcttggctctagcatcgatgaagaacgcagcgaaatgcgataagtagtatgaattgcagaattcagtgaatcatcgaatctttgaacgcacattgcgccttttggtattccttgaggcatgtctgtttgagcgttatttcaa-tcacaaga--ctagatcttgttttgagagaccatgtgatgt--agtcacatgactttccaacgaacatacagatgtt-tgcgtgacgtcaat-gccaccagatttggtaattggctacctc--atacatctcgtgc--tttaccat---------cttcggttt
>Astrothelium_jiangxiense_sp_nov_JX19042
acagagtg-atggtagcttcggctgctaaact-ccc----atcccatgtttgatacatt---ttttgttcttccgacatagtctc-------------------------------------------------------------------------------------------------------------------------------------------------------------------------------------------------tcggggcttgtcggaaaga-tttttacaactcgttttg-caaactttgtcatt----------tttgattaaatc--aat--a--tcaaaactttcaacaacggatctcttggctctagcatcgatgaagaacgcagcgaaatgcgataagtagtatgaattgcagaattcagtgaatcatcgaatctttgaacgcacattgcgccttttggtattccttgaggcatgtctgtttgagcgttattacaa-cccaagac--tgaagtcttgttatgagagatcatgtgatactatctcgcatgactcttcaaagaacttttggatgttttgagtgacgtcaat-gccaccagatctggcaaacaggccaatc--tcatctcgtcttg--tttctcaatttac----atcaggtt-
>Astrothelium_jiangxiense_sp_nov_JX19053
acagagtg-atggtagcttcggctgctaaact-ccc----atcccatgtttgatacatt---ttttgttcttccgacatagcctc-------------------------------------------------------------------------------------------------------------------------------------------------------------------------------------------------tcgggacttgtcggaaaga-tttttacaactcgttttg-caaactttgtcatatt--------tttgattaaatc--aat--a--tcaaaactttcaacaacggatctcttggctctagcatcgatgaagaacgcagcgaaatgcgataagtagtatgaattgcagaattcagtgaatcatcgaatctttgaacgcacattgcgccttttggtattccttgaggcatgtctgtttgagcgttattacaa-cccaagac--tgaagtcttgttatgagagatcatgtgatactatctcgcatgactcttcaaagaacttttggatgttttgagtgacgtcaat-gccaccagatctggcaaacaggccaatc--tcatctcgtcttg--tttctcaatttac----atcaggttt
>Astrothelium_macrocarpum_AB759880
atagagttaaaggtagcttaggctgccaaaactccc----atcccatgtttgttatttt----attgttcttccgacattgctctgcttcggcccgtacttaacagagcttagtgttgcgcataatacagtacaacttgacttgtggcaaaatacatcatatgatgttcatacctgcaagacttaacagtacgtttgtgttcatgcgtagagcccgcatagttcttttacacagattgtgtctatgcggtgagttcatgcattgggcgtagggaagtgtcttgtaatgtcggaaagg-ttattaaaactcgttttatcaacctttgtcatca---------cacattt---tt--ggaata--tcaaaactttcaacaacggatctcttggctctagcatcgatgaagaacgcagcgaaatgcgataagtagtatgaattgcagaattcagtgaatcatcgaatctttgaacgcacattgcgccttttggtattccttaaggcatgtctgtttgagcgttatttcta-caataaga--ctcagtcttgctatgagagatcgtatgatca--tattatgtgactctccaaagaatattcggatgttatgtgtgacgtcaat-gccgccagatttggtaatacgactaatc--tcatctcatatcg--tcccctctcatct-aatttcaggttt
>Astrothelium_macrocarpum_LC127382
atagagttaaaggtagcttcggctgccaaaactccc----atcccatgtttgttatttt----attgttcttccgacattgctctgcttcggcccgtacttaacagagcttagtgttgcgcataatacagtacaacttgacttgtggcaaaatacatcatatgatgttcatacctgcaagacttaacagtacgtttgtgttcatgcgtagagcccgcatagttcttttacacagattgtgtctatgcggtgagttcatgcattgggcgtagggaagtgccttgcaatgtcggaaagg-ttattaaaactcgttttatcaacctttgtcatca---------cacattt---tt--ggaata--tcaaaactttcaacaacggatctcttggctctagcatcgatgaagaacgcagcgaaatgcgataagtagtatgaattgcagaattcagtgaatcatcgaatctttgaacgcacattgcgccttttggtattccttaaggcatgtctgtttgagcgttatttcta-caataaga--ctcagtcttgctatgagagatcgtatgatca--tattatgtgactctccaaagaatattcggatgttatgtgtgacgtcaat-gccaccagatttggtaatacgactaatc--tcatctcatatcg--tcccctctcatct-aatttcaggttt
>Astrothelium_macrocarpum_LC127383
atagagttaaaggtagcttcggctgccaaaactccc----atcccatgtttgttatttt----attgttcttccgacattgctctgcttcggcccgtacttaacagagcttagtgttgcgcataatacagtacaacttgacttgtggcaaaatacatcatatgatgttcatacctgcaagacttaacagtacgtttgtgttcatgcgtagagcccgcatagttcttttacacagattgtgtctatgcggtgagttcatgcattgggcgtagggaagtgccttgcaatgtcggaaagg-ttattaaaactcgttttatcaacctttgtcatca---------cacattt---tt--ggaata--tcaaaactttcaacaacggatctcttggctctagcatcgatgaagaacgcagcgaaatgcgataagtagtatgaattgcagaattcagtgaatcatcgaatctttgaacgcacattgcgccttttggtattccttaaggcatgtctgtttgagcgttatttcta-caataaga--ctcagtcttgctatgagagatcgtatgatca--tattatgtgactctccaaagaatattcggatgttatgtgtgacgtcaat-gccaccagatttggtaatacgactaatc--tcatctcatatcg--tcccctctcatct-aatttcaggttt
>Astrothelium_macrocarpum_LC127384
atagagttaaaggtagcttcggctgccaaaactccc----atcccatgtttgttatttt----attgttcttccgacattgctctgcttcggcccgtacttaacagagcttagtgttgcgcataatacagtacaacttgacttgtggcaaaatacatcatatgatgttcatacctgcaagacttaacagtacgtttgtgttcatgcgtagagcccgcatagttcttttacacagattgtgtctatgcggtgagttcatgcattgggcgtagggaagtgccttgcaatgtcggaaagg-ttattaaaactcgttttatcaacctttgtcatca---------cacattt---tt--ggaata--tcaaaactttcaacaacggatctcttggctctagcatcgatgaagaacgcagcgaaatgcgataagtagtatgaattgcagaattcagtgaatcatcgaatctttgaacgcacattgcgccttttggtattccttaaggcatgtctgtttgagcgttatttcta-caataaga--ctcagtcttgctatgagagatcgtatgatca--tattatgtgactctccaaagaatattcggatgttatgtgtgacgtcaat-gccaccagatttggtaatacgactaatc--tcatctcatatcg--tcccctctcatct-aatttcaggttt
>Astrothelium_macrostiolatum_LC127389
acagagtg-acggtagcttcggctgcccaact-ccc----atcctatgtttgacatatt----attgttcttccgatattcttt--------------------------------------------------------------------------------------------------------------------------------------------------------------------------------------------------aatcagagtatcggaaagg-ttatttaaattcgttttg-caaattttgtcatcg---------aatgattaaatccaaattaa--tcaaaactttcaacaacggatctcttggctctagcatcgatgaagaacgcagcgaaatgcgataagtagtatgaattgcagaattcagtgaatcatcgaatctttgaacgcacattgcgccttttggtattccttgaggcatgtctgtttgagcgttattacaa-acctaaga--cttggtcttgtcatgaaagctcacatgatct--tgtcatgtgacttttcaaatagtttttggatgtttcgagtaatatcaat-gccaccagatctggcaaactgataatcc--tcgtttcatcttg--tcatctcattttt----ccaaggttt
>Astrothelium_neglectum_LC127392
acagagtt-tcggtggctccggctgcccaactcccc----accctatgtttg-catattgtcttttgttcttccgacgcttttcct----------------------------------------------------------------------------------------------------------------------------------------------------------------------------------------------gatcggggaacgtcggaaaaa-ttatcataactcgtcttg-ccaatcgtgtcatgtcttttcttgattaatccaatc--aatgaa--tcaaaactttcaacaacggatctcttggctctagcatcgatgaagaacgcagcgaaatgcgataagtagtatgaattgcagaattcagtgaatcatcgaatctttgaacgcacattgcgccttttggtattccttgaggcatgtctgtttgagcgttattgcta-cacatgag--agaaatcttgtgatgagagatcatgtgatac--tgtcatatgactttccaaagccttcaacgatattgtgagtgatgtcaatggccaccagatttggcaaattgacaatac-attacatcatctgt--ttacatcccccttccatctcaggttt
>Astrothelium_neglectum_LC127393
acagagtt-tcggtggctccggctgcccaactcccc----accctatgtttg-catattgtcttttgttcttccgacgcttttcct----------------------------------------------------------------------------------------------------------------------------------------------------------------------------------------------gatcggggaacgtcggaaaaa-ttatcataactcgtcttg-ccaatcgtgtcatgtcttttcttgattaatccaatc--aatgaa--tcaaaactttcaacaacggatctcttggctctagcatcgatgaagaacgcagcgaaatgcgataagtagtatgaattgcagaattcagtgaatcatcgaatctttgaacgcacattgcgccttttggtattccttgaggcatgtctgtttgagcgttattgcta-cacatgag--agaaatcttgtgatgagagatcatgtgatac--tgtcatatgactttccaaagccttcaacgatattgtgagtgatgtcaatggccaccagatttggcaaattgacaatac-attacatcatctgt--ttacatcccccttccatctcaggttt
>Astrothelium_neglectum_LC127394
acagagtt-tcggtggctccggctgcccaactcccc----accctatgtttg-catattgtcttttgttcttccgacgcttttcct----------------------------------------------------------------------------------------------------------------------------------------------------------------------------------------------gatcggggaacgtcggaaaaa-ttatcataactcgtcttg-ccaatcgtgtcatgtcttttcttgattaatccaatc--aatgaa--tcaaaactttcaacaacggatctcttggctctagcatcgatgaagaacgcagcgaaatgcgataagtagtatgaattgcagaattcagtgaatcatcgaatctttgaacgcacattgcgccttttggtattccttgaggcatgtctgtttgagcgttattgcta-cacatgag--agaaatcttgtgatgagagatcatgtgatac--tgtcatatgactttccaaagccttcaacgatattgtgagtgatgtcaatggccaccagatttggcaaattgacaatac-attacatcatctgt--ttacatcccccttccatctcaggttt
>Astrothelium_neovariolosum_LC127390
acagagtg-acggtagttccggctgcccaact-ccc----atcctatgtttgacattat----cttgttcttccgatactctgt---------------------------------------------------------------------------------------------------------------------------------------------------------------------------------------------------cgtggggtattggaaaga-ttattcaaactcgttttg-caaaccttgtcatca---------tatgattaaatt---aaaaa--tcaaaactttcaacaacggatctcttggctctagcatcgatgaagaacgcagcgaaatgcgataagtagtatgaattgcagaattcagtgaatcatcgaatctttgaacgcacattgcgccttttggtattccttgaggcatgtctgtttgagcgttatcacaa-acctaaga--cctcgtcttgtcatgaaagtacacatgattt-atgtcacgtgactttccaaagagttctcggatgttatgagtgatgtcaat-gccgccagatctggcaaagcgataatcc--tcatatcatcttg--tcattataatcta----ctaaggttt
>Astrothelium_neovariolosum_LC127391
acagagtg-acggtagttccggctgcccaact-ccc----atcctatgtttgacattat----cttgttcttccgatactctgt---------------------------------------------------------------------------------------------------------------------------------------------------------------------------------------------------cgtggggtattggaaaga-ttattcaaactcgttttg-caaaccttgtcatca---------tatgattaaatt---aaaaa--tcaaaactttcaacaacggatctcttggctctagcatcgatgaagaacgcagcgaaatgcgataagtagtatgaattgcagaattcagtgaatcatcgaatctttgaacgcacattgcgccttttggtattccttgaggcatgtctgtttgagcgttatcacaa-acctaaga--cctcgtcttgtcatgaaagtacacatgattt-atgtcacgtgactttccaaagagttctcggatgttatgagtgatgtcaat-gccgccagatctggcaaagcgataatcc--tcatatcatcttg--tcattataatcta----ctaaggttt
>Astrothelium_pseudocrassum_sp_nov_HMAS_L0154762
acagagtg-aaggtagcttcggctgcccaact-ccc----atcctatgtttgatgcagt---ttttgttcttccgacattct-----------------------------------------------------------------------------------------------------------------------------------------------------------------------------------------------------attcgggtgtcggaaaga-tt-ttataattcgtttta-taaacactgtcgtca---------catgattaaatt--aattaa--tcaaaactttcaacaacggatctcttggctctagcatcgatgaagaacgcagcgaaatgcgataagtagtatgaattgcagaattcagtgaatcatcgaatctttgaacgcacattgcgccttttggtattccttgaggcatgtctgtttgagcgttattacaa-acctaaga--cttggtcttgttatggaggtttacatggctc-atgtcatgtgactttccaaatattcattggatgttacgagtgatgtcaat-gccaccagatctggcagagtgataatct--tcgcttcatcttg--tcacttttattcc------aaggttt
>Astrothelium_pseudocrassum_sp_nov_GD19061
acagagtg-aaggtagcttcggctgcccaact-ccc----atcctatgtttgatgcagt---ttttgttcttccgacattct-----------------------------------------------------------------------------------------------------------------------------------------------------------------------------------------------------attcgggtgtcggaaaga-tt-ttataattcgtttta-taaacactgtcgtca---------catgattaaatt--aattaa--tcaaaactttcaacaacggatctcttggctctagcatcgatgaagaacgcagcgaaatgcgataagtagtatgaattgcagaattcagtgaatcatcgaatctttgaacgcacattgcgccttttggtattccttgaggcatgtctgtttgagcgttattacaa-acctaaga--cttggtcttgttatggaggtttacatggctc-atgtcatgtgactttccaaatattcattggatgttacgagtgatgtcaat-gccaccagatctggcagagtgataatct--tcgcttcatcttg--tcacttttattcc------aaggttt
>Astrothelium_luminothallinum_sp_nov_HMAS_L0154761
acagagtg-atggtagcttcggctgcccaact-ccc----atcctgtgtttgacatatt--catctgttcttccgatattctgt---------------------------------------------------------------------------------------------------------------------------------------------------------------------------------------------------catagggtatcggaaag--tttttccaattcggtttg-caaattttgtcatga---------cctgattaaatc--aattaa--tcaaaactttcaacaacggatctcttggctctagcatcgatgaagaacgcagcgaaatgcgataagtagtatgaattgcagaattcagtgaatcatcgaatctttgaacgcacattgcgccttttggtattccttgaggcatgtctgtttgagcgttattacaa-atctaaga--ctcaatcttgttatgaaatatcatgtgatta-aactcatgtgattttccaaagaactttgggatgttatgattgatgtcaat-gccaccagatctggcaaagtgacggatt--tcgtatcgtcgtg--tcaatttt---------ccaaggttt
>Astrothelium_luminothallinum_sp_nov_GZ18347
acagagtg-atggtagcttcggctgcccaact-ccc----atcctgtgtttgacatatt--catctgttcttccgatattctgt---------------------------------------------------------------------------------------------------------------------------------------------------------------------------------------------------catagggtatcggaaag--tttttccaattcggtttg-caaattttgtcatga---------cctgattaaatc--aattaa--tcaaaactttcaacaacggatctcttggctctagcatcgatgaagaacgcagcgaaatgcgataagtagtatgaattgcagaattcagtgaatcatcgaatctttgaacgcacattgcgccttttggtattccttgaggcatgtctgtttgagcgttattacaa-atctaaga--ctcaatcttgttatgaaatatcatgtgatta-aactcatgtgattttccaaagaactttgggatgttatgattgatgtcaat-gccaccagatctggcaaagtgacggatt--tcgtatcgtcgtg--tcaatttt---------ccaaggttt
>Astrothelium_siamense_LC127387
acagagtt-ttggtagctttggctgcccaact-ccc----atcctttgtttgat-tttt----ttcgttcttccgatacctt----------------------------------------------------------------------------------------------------------------------------------------------------------------------------------------------------taatcgggtatcggaaagg-ttttaccaattcgtttttgcaactttggtcat-----------ttcgattaattc--aattaa--tcaaaactttcaacaacggatctcttggctctagcatcgatgaagaacgcagcgaaatgcgataagtagtatgaattgcagaattcagtgaatcatcgaatctttgaacgcacattgcgccttttggtattccttgaggcatgtctgtttgagcgttattacaa-acctaaga--ctcagtcttgtaatggaggatcatttgatca--tatcatgtgactttctaaattgtttttggatgttacgaataatgtcaat-gccaccagatttggtagagtgatatctt--ttgtttcatctag--tagcttttca-------acaaggttt
>Astrothelium_siamense_LC127388
acagagtt-ttggtagctttggctgtccaact-ccc----atcctttgcttgattcttt----tttgttcttccgatacctt----------------------------------------------------------------------------------------------------------------------------------------------------------------------------------------------------taatcgggtatcggaaagg-tcttaacaattcgtttttgcaactttggtcat-----------cttgattaaatt--aattaa--tcaaaactttcaacaacggatctcttggctctagcatcgatgaagaacgcagcgaaatgcgataagtagtatgaattgcagaattcagtgaatcatcgaatctttgaacgcacattgcgccttttggtattccttgaggcatgtctgtttgagcgttattacaa-acctaaga--ttcagtcttgtaatgaaggatcatttgatca--tatcatgtgactttcaaaataattcttggatgttacaaataatgtcaat-gccaccagatctggcaaagtgatatctt--ttgtttcatctag--taatttttca-------ataagattt
>Astrothelium_subrufescens_sp_nov_GD19065
acagagtg-aaggtagtttcggctgcccaact-ccc----atcctatgtttgatacatt---ctttgttcttccgacattct-----------------------------------------------------------------------------------------------------------------------------------------------------------------------------------------------------actcgggtgtcggaaaga-tt-ttacaactcgtcttg-caaatattgtcatca---------tatgattaaatt--aattag--tcaaaactttcaacaacggatctcttggctctagcatcgatgaagaacgcagcgaaatgcgataagtagtatgaattgcagaattcagtgaatcatcgaatctttgaacgcacattgcgccttttggtattccttgaggcatgtctgtttgagcgttattacaa-acctaaga--tttagtcttgttatgaaggtttacatgacct-acgtcatgtgactttccaaatatttattggatgttacgagtgatgtcaat-gccaccagatctggcagactgataatct--tcatttcatcttgtctcattttatcttt-----caaggttt
>Astrothelium_subrufescens_sp_nov_GD19067
acagagtg-aaggtagcttcggctgcccaact-ccc----atcctatgtttgatacatt---ctttgttcttccgacattct-----------------------------------------------------------------------------------------------------------------------------------------------------------------------------------------------------actcgggtgtcggaaaga-tt-ttacaactcgtcttg-caaatattgtcatca---------tatgattaaatt--aattag--tcaaaactttcaacaacggatctcttggctctagcatcgatgaagaacgcagcgaaatgcgataagtagtatgaattgcagaattcagtgaatcatcgaatctttgaacgcacattgcgccttttggtattccttgaggcatgtctgtttgagcgttattacaa-acctaaga--cttagtcttgttatgaaggtttacatgacct-acgtcatgtgactttccaaatatttattggatgttacgagtgatgtcaat-gccaccagatctggcagactgataatct--tcatttcatcttg--tcattttatcttt-----caaggttt
>Astrothelium_subrufescens_sp_nov_GD19086
acagagtg-aaggtagtttcggctgcccaact-ccc----atcctatgtttgatacatt---ctttgttcttccgacattct-----------------------------------------------------------------------------------------------------------------------------------------------------------------------------------------------------actcgggtgtcggaaaga-tt-ttacaactcgtcttg-caaatattg---tca---------tatgattaaatt--aattag--tcaaaactttcaacaacggatctcttggctctagcatcgatgaagaacgcagcgaaatgcgataagtagtatgaattgcagaattcagtgaatcatcgaatctttgaacgcacattgcgccttttggtattccttgaggcatgtctgtttgagcgttattacaa-acctaaga--cttagtcttgttatgaaggtttacatgacct-acgtcatgtgactttccaaatatttattggatgttacgagtgatgtcaat-gccaccagatctggcagactgataatct--tcatttcatcttgtctcattttatcttt-----caaggttt
>Astrothelium_subrufescens_sp_nov_GD19094
acagagtg-aaggtagcttcggccgcccaact-ccc----atcctatgtttgatacatt---ctttgttcttccgacattct-----------------------------------------------------------------------------------------------------------------------------------------------------------------------------------------------------actcgggtgtcggaaaga-tt-ttacaactcgtcttg-caaatattgtcatca---------tatgattaaatt--aattag--tcaaaactttcaacaacggatctcttggctctagcatcgatgaagaacgcagcgaaatgcgataagtagtatgaattgcagaattcagtgaatcatcgaatctttgaacgcacattgcgccttttggtattccttgaggcatgtctgtttgagcgttattacaa-acctaaga--cttagtcttgttctgaaggtttacatgacct-acgtcatgtgactttccaaatatttattggatgttacgaatgatgtcaat-gccaccagatctggcagattgataatct--tcatttcatcttg--tcattttatcttt-----caaggttt
>Astrothelium_subrufescens_sp_nov_HMAS_L0152007
acagagtg-aaggtagcttcggctgcccaact-ccc----atcctatgtttgatacatt---ctttgttcttccgacattct-----------------------------------------------------------------------------------------------------------------------------------------------------------------------------------------------------actcgggtgtcggaaaga-tt-ttacaactcgtcttg-caaatattgtcatca---------tatgattaaatt--aattag--tcaaaactttcaacaacggatctcttggctctagcatcgatgaagaacgcagcgaaatgcgataagtagtatgaattgcagaattcagtgaatcatcgaatctttgaacgcacattgcgccttttggtattccttgaggcatgtctgtttgagcgttattacaa-acctaaga--cttagtcttgttatgaaggtttacatgacct-acgtcatgtgactttccaaatatttattggatgttacgagtgatgtcaat-gccaccagatctggcagactgataatct--tcatttcatcttg--tcattttatcttc-------aaggtt
>Astrothelium_subrufescens_sp_nov_HMAS_L0152041
acagagtg-aaggtagcttcggttgcccaact-ccc----atcctatgtttgatacatt---ctttgttcttccgacattct-----------------------------------------------------------------------------------------------------------------------------------------------------------------------------------------------------actcgggtgtcggaaaga-tt-ttacaactcgtcttg-caaatattgtcatca---------tatgattaaatt--aattag--tcaaaactttcaacaacggatctcttggctctagcatcgatgaagaacgcagcgaaatgcgataagtagtatgaattgcagaattcagtgaatcatcgaatctttgaacgcacattgcgccttttggtattccttgaggcatgtctgtttgagcgttattacaa-acctaaga--cttagtcttgttatgaaggtttacatgacct-acgtcatgtgactttccaaatatttattggatgttacgagtgatgtcaat-gccaccagatctggcagactgataatct--tcatttcatcttg--tcattttatcttt-----caaggttt
>Astrothelium_subrufescens_sp_nov_HMAS_L0152042
acagagtg-aaggtagcttcggttgcccaact-ccc----atcctatgtttgatacatt---ctttgttcttccgacattct-----------------------------------------------------------------------------------------------------------------------------------------------------------------------------------------------------actcgggtgtcggaaaga-tt-ttacaactcgtcttg-caaatattgtcatca---------tatgattaaatt--aattag--tcaaaactttcaacaacggatctcttggctctagcatcgatgaagaacgcagcgaaatgcgataagtagtatgaattgcagaattcagtgaatcatcgaatttttgaacgcacattgcgccttttggtattccttgaggcatgtctgtttgagcgttattacaa-acctaaga--cttagtcttgttatgaaggtttacatgacct-acgtcatgtgactttccaaatatttattggatgttacgagtgatgtcaat-gccaccagatctggcagactgataatct--tcatttcatcttg--tcattttatcttt-----aaaggttt
>Astrothelium_subeustominspersum_sp_nov_HMAS_L0152000
acagagtg-acggtagttccggctgcccaact-ccc----atcccatgtttgacgttaa----tttgttcttccgatatccttt--------------------------------------------------------------------------------------------------------------------------------------------------------------------------------------------------ttagagggtatcggaaaga-gttttacaattcttt----taaactttgtcatca---------cacgatta------aataaa--tcaaaactttcaacaacggatctcttggctctagcatcgatgaagaacgcagcgaaatgcgataagtagtatgaattgcagaattcagtgaatcatcgaatctttgaacgcacattgcgccttttggtattccttgaggcatgtctgtttgagcgttatttcaa-acctaagacccttagtcttgtcgtgagagatcacatggcca--tgacatgtgacttttcaatgaatctttagatatttcgagtgatgtcaat-gccaccagatttggtatagtgacatc---atcgtctcgtcttg--tccccttaacttc----ttaaaggtt
>Astrothelium_subeustominspersum_sp_nov_HMAS_L0152001
acagagtg-acggtagttccggctgcccaact-ccc----atcccatgtttgacgttaa----tttgttcttccgatatccttt--------------------------------------------------------------------------------------------------------------------------------------------------------------------------------------------------ttagagggtatcggaaaga-gttttacaattcttt----taaactttgtcatca---------cacgatta------aataaa--tcaaaactttcaacaacggatctcttggctctagcatcgatgaagaacgcagcgaaatgcgataagtagtatgaattgcagaattcagtgaatcatcgaatctttgaacgcacattgcgccttttggtattccttgaggcatgtctgtttgagcgttatttcaa-acctaagacccttagtcttgttgtgagagatcacatggcca--tgacatgtgacttttcaatgaatctttagatatttcgagtgatgtcaat-gccaccagatttggtatagtgacatc---atcgtctcgtcttg--tccccttaacttc----ttaaaggtt
>Astrothelium_subeustominspersum_sp_nov_HMAS_L0152002
acagagtg-acggtagttccggctgcccaact-ccc----atcccatgtttgacgttaa----tttgttcttccgatatccttt--------------------------------------------------------------------------------------------------------------------------------------------------------------------------------------------------ttagagggtatcggaaaga-gttttacaattcttt----taaactttgtcatca---------cacgatta------aataaa--tcaaaactttcaacaacggatctcttggctctagcatcgatgaagaacgcagcgaaatgcgataagtagtatgaattgcagaattcagtgaatcatcgaatctttgaacgcacattgcgccttttggtattccttgaggcatgtctgtttgagcgttatttcaa-acctaagacccttagtcttgttgtgagagatcacatggcca--tgacatgtgacttttcaatgaatctttagatatttcgagtgatgtcaat-gccaccagatttggtatagtgacatc---atcgtctcgtcttg--tccccttaacttc----ttaaaggtt
>Bathelium_madreporiforme_LC127395
gcggattt-gggtagcttctagctgctcaact-tctctcaacccttgatatgatgtaca----ctgtattttccggtgtgattttc----------------------------------------------------------------------------------------------------------------------------------------------------------------------------------------------------gatccaccggaaagaacaatcttaattcgtttga-acattgtctttatgt---------tacaa----gtt--taataa--tcaaaactttcaacaacggatctcttggctctagcatcgatgaagaacgcagcgaaatgcgaaaagtagtatgaattgcagaattcagtgaatcatcgaatctttgaacgcacattgcaccttttggtattccaaaaggtatacctgttcgagcgttatttcgacatatcaag--ctcagcttgatgatgaatttccac---------tatatagtgaattctaaaaatgtgttggtgttgattgaaacaaccatct-gccaccagatgtttggcatgaagggggtt-ttctttcatcgct--tgtcatatatatt-aatattctgatt
>Bathelium_madreporiforme_LC127396
gcgggttg-gggtagcttctagctgctcaact-tctctcaacccttgatatgatgtaca----ctgtattttccggtgtgattttc----------------------------------------------------------------------------------------------------------------------------------------------------------------------------------------------------gatccaccggaaagaacaatcttaattcgtttga-acattgtctttatgt---------tacaa----gtt--taataa--tcaaaactttcaacaacggatctcttggctctagcatcgatgaagaacgcagcgaaatgcgaaaagtagtatgaattgcagaattcagtgaatcatcgaatctttgaacgcacattgcaccttttggtattccaaaaggtatacctgttcgagcgttatttcgacatatcaag--ctcagcttgatgatgaatttccac---------tatatagtgaattctaaaaatgtgttggtgttgattgaaacaaccatct-gccaccagatgtttggcatgaagggggtt-ttctttcatcgct--tgtcatatatatt-aatatctgat--
