# Supplementary material for: Morphological and Phylogenetic Characterizations Reveal Five New Species of Astrothelium (Trypetheliales, Ascomycota) from China
Source: J Fungi (Basel). 2022 Sep 22;8(10):994. doi: 10.3390/jof8100994 (PMC9604869; doi:10.3390/jof8100994)
Supplement: Supplementary file 1 [file jof-08-00994-s001.zip › jof-1907393-Supplementary file 3 ITS_LSU_RPB1.fas]

>Astrothelium_aenascens_LC127385
ggccacattgaactcgctgttcccgtctt-ccatgtt-ggtcagtctgagtg-aattgctaaacta-tccacagctctcagtcactgactcact----ctaggtttcatcggcaaaatcaagaaacttcttgaaatttgctgccaccattgtggcaagatcctcatggatgaagttagtcatcggctcccctgtgagctaatctgttgtgtgttattttgctaacttgatttgtttcaaaagaccaacccagcattcattgaagctctaaagactagagaccgcaagcgccgttttgacaagatctggactctttgcaagaccaaaaagaaatgcgaaagagaccctcaggacgatcccaatgctgatgagaatcccgaccaacctcttaagccttcggctacccgtggtggatgcggaaatgttgcaccagacatcaggaaagatggactgaagctgcttggcacatggaaatatgacaaatccgaagaggaagatgatgagcgtcgcattgagaagaagcacattacgcctcaacaggccttgcacgctttcaaccatatttccagtgaagatctggagaagattggtcttggtagcgactacgcgaagccaacatggatgattctcactgtgctccctgttccacctcctccagtgcgtccaagtatctccgtcgacggaactggtcaaggtatgcgcggtgaagatgacttgacctacaagctcagcgacatcattcgtgcaaatgccaacgtcaagaaatgcaaagcagagggttcaccagggcatattgttgcagaatttgagacgctcttgcaatatcacgttgccacctacatggaattaagcatatcaataagtggaggaaaagaaaccaacagggattgccttagtaacggcgagtgaagaggcaacagctcaaattttaaatctgccaccgtgccgagttgtaatttgcagaggatgttatggaatctgtttggactcaagtcctttggaaaaaggcgccaaggagagtgacagtctcgtact-ttccaatacattttcca-tgtataactccttcaaagagtcgagttgtttgggaatgcagctctaagtgggacgtaaatttgttccaaagctaaataccggctagagaccgatagcgcacaagtagagtgatcgaaagatgaaaagcactttgaaaagagagttaaaaagcacgtgaaattgttgaaagggaagcttatgtcatcagaaatggtgtcgttgttcagcc-ttttggtgtattcaatgat-aaccatgctagcatcagtttgaatagctggataaaaac-tcggaaatgtagctctctcgggagtgttatagttcgggatagaatgcagctcatttagactgaggaccgc-tttaaggatgctggcataatggtggcatgaggcccgtctgaaaaacagagttcc-ggtagcttcagctgcccaact-ccc----atcctgtgtttgatatt---taagatgttcttccgatattctt---------------------------------------------------------------------------------------------------------------------------------------------------------------------------------------------------ttaaggggtattggaaaga-ttattttaattcgtttt-gtaaaccttgtcat-----------catgattgagta--aattaatctc-aaaactttcaacaacggatctcttggctctagcatcgatgaagaacgcagcgaaatgcgataagtagtatgaattgcagaattcagtgaatcatcgaatctttgaacgcacattgcgccttttggtattccttgaggcatgtctgtttgagcgttattacaaa-cctaaga--tttaatcttgttatggaagctcacatgatca--tacaatgtgactttcaaaaaagt-tatggatgttacgagtgatgtcatt-gccaccagatctggcagagtgacaac--ttgatgcatcttgtcta-ttacatttaa----aaaggttt
>Astrothelium_aenascens_LC127386
ggccacattgaactcgctgttcccgtctt-ccatgtt-ggtcagtctgagtg-aattgctaaacta-tccacagctctcagtcactgactcact----ctaggtttcatcggcaaaatcaagaaacttcttgaaatttgctgccaccattgtggcaagatcctcatggatgaagttagtcatcggctcccctgtgagctaatctgttgtgtgttattttgctaacttgatttgtttcaaaagaccaacccagcattcattgaagctctaaagactagagaccgcaagcgccgttttgacaagatctggactctttgcaagaccaaaaagaaatgcgaaagagaccctcaggacgatcccaatgctgatgagaatcccgaccaacctcttaagccttcggctacccgtggtggatgcggaaatgttgcaccagacatcaggaaagatggactgaagctgcttggcacatggaaatatgacaaatccgaagaggaagatgatgagcgtcgcattgagaagaagcacattacgcctcaacaggccttgcacgctttcaaccatatttccagtgaagatctggagaagattggtcttggtagcgactacgcgaagccaacatggatgattctcactgtgctccctgttccacctcctccagtgcgtccaagtatctccgtcgacggaactggtcaaggtatgcgcggtgaagatgacttgacctacaagctcagcgacttcattcgtgcaaatgccaacgtcaagaaatgcaaagcaaagggttcaccagggcatattgttgcagaatttgagacgctcttgcaatatcacgttgccacctacatggaattaagcatatcaataagtggaggaaaagaaaccaacagggattgccttagtaacggcgagtgaagaggcaacagctcaaattttaaatctgccaccgtgccgagttgtaatttgcagaggatgttatggaatctgtttggactcaagtcctttggaaaaaggcgccaaggagagtgacagtctcgtact-ttccaatacattttcca-tgtataactccttcaaagagtcgagttgtttgggaatgcagctctaagtgggacgtaaatttgttccaaagctaaataccggctagagaccgatagcgcacaagtagagtgatcgaaagatgaaaagcactttgaaaagagagttaaaaagcacgtgaaattgttgaaagggaagcttatgtcatcagaaatggtgtcgttgttcagcc-ttttggtgtattcaatgat-aaccatgctagcatcagtttgaatagctggataaaaac-tcggaaatgtagctctctcgggagtgttatagttcgggatagaatgcagctcatttagactgaggaccgc-tttaaggatgctggcataatggtggcatgaggcccgtctggaaaacagaggtcc-ggtagcttcagctgcccaact-ccc----atcctgtgtttgatatt---taagatgttcttccgatattctt---------------------------------------------------------------------------------------------------------------------------------------------------------------------------------------------------ttaaggggtattggaaaga-ttattttaattcgtttt-gtaaaccttgtcat-----------catgattgagta--aattaatctc-aaaactttcaacaacggatctcttggctctagcatcgatgaagaacgcagcgaaatgcgataagtagtatgaattgcagaattcagtgaatcatcgaatctttgaacgcacattgcgccttttggtattccttgaggcatttctgtttgagcgttattacaaa-cctaaga--tttaatcttgttatggaagctcacatgatca--tacaatgtgactttcaaaaaagt-tatggatgttacgagtgatgtcatt-gccaccagatctggcagagtgacaac--ttgatgcatcttgtcta-ttacattaaa----aaggtt--
>Astrothelium_cinnamomeum_DQ782839
ggccacattgaactcgctgtacccgtctt-ccatgtt-ggtaagtatatgtg-aatcgctagaata-tcgatgac--tcaatcactaattcacc----ctaggttttatcggcaaaatcaagaagcttcttgaaatttgctgccaccattgtggcaagatcctcatggatgaagtcagtcatgggct-ccctgtgagctaatctattctgtagca-tgtgctaacttgatttgtttc-aaagaccaaccctgcgtttattgaagccatgaagactagagaccgcaagcgccgcttcgacaagatctggaccctttgcaagaccaagaagaagtgtgaacgagaccctcaggatgatcccaacgcggatgaaaatcccgatcaacctttgaagccctcgtccacccgaggcggatgcggaaacgttgcaccaggcattaggaaggatggtctgaaacttcttggcacttggaaatacgacaaatctgaagaggaagacgaagagcgtcgaattgagaagaaatacatcacacctcatcaggttctggaggccttcaatcatatttccaatgaggatctagagaaggttggtcttggtagcgactacgcgaaaccaacatggatgatcctcacggtacttcctgttccacctcctccagtgcgtccgagtatctccgtcgatggaactggtcaaggcatgcgtggcgaagatgacttgacatacaagctcagcgacattatccgtgcaaatgccaacgtaaagaaatgcaaaggagagggctccccaggtcacattgtcgcagag-ttgagacgctgctgcaatatcatgttgcaacttacatggacttaagcatatcaataagtggaggaaaagaaaccaacagggattgccctagtaacggcgagtgaagcggcaaaagctcaaattttaaatctgcccaccggccgagttgtaatttgcagaggatgtcatgggatttgtgcggactcaagttctttggaaaaagacgccatggagagtgacagtctcgtcct-gtccaccacacttccct-cgtatgactccttcgaagagtcgagttgtttgggaatgcagctcaaagtgggacgtaaatttgttccaaagctaaataccggctagagaccgatagcgcacaagtagagtgatcgaaagatgaaaagcactttgaaaagagagttaaaaagcacgtgaaattgttgaaagggaagcttatgttatcagagatgacggcaatgttcagcc-ttttggtgtattcattgct-tgtcaagctagcatcaattggggtagctggataaaagtgtcggaaatgtagctcccccgggagtgttatagtccgatacagaatgcagctaatcccgattgaggaccgc-tatcaggatgctggcataatggtagcatgaggcccgtcttgaaacagaagttcc-ggtagttccggctgcccaact-ccc----accctatgtttgccatattctctcttgttcttccgacgcttttcct----------------------------------------------------------------------------------------------------------------------------------------------------------------------------------------------gatcggggaacgtcggaaaaa-ttatcataactcgtctt-gccaatcgtgtcatgtcttttt---gattatcaaatc--aatcaa--tcaaaaactttcaacaacggatctcttggctctagcatcgatgaagaacgcagcgaaatgcgataagtagtatgaattgcagaattcagtgaatcatcgaatctttgaacgcacattgcgccttttggtattccttgaggcatgtctgtttgagcgttattgctac-acatgag--agaaatctcgtgatgagagatcatgtgatac--tgtcatatgactttccaaagccttcaacgatgttgtgagtgacgtcaatggccaccagatttggcaaatcgacaatacttacatcatctgtttac-atcccccttccatctcaggttt
>Astrothelium_flavocoronatum_AB758900
ggccacattgaactcgctgtgcccgtctt-ccatgtt-ggtaagtctaggtg-aatcgctcaacta-ttcactgg--tcaatcactaattcactcattctaggtttcattggcaaaatcaagaaacttcttgaaatttgctgccaccattgtggcaagatcctcatggatgaagtcagtcataggct-ccctgtgagctaatgtatagtgtgtcattttgctaacttgatttgtttc-aaagaccaatccagcattcattgaagccctcaagactagagaccgcaagcgccgttttgacaagatctggactctctgcaagaccagaaagaaatgcgaacgagaccctcaggacgatcccaatgcggatgagaatcccgaccagcctctgaagccctcggttactcgtggtggatgcggaaatgttgcaccagacatcaggaaggatggactgaagcttcttggtacttggaaatatgacaaatccgaagaggaagatgaagaacgtcgcattgagaagaagcacatcacgcctcaacaggccttgcaggctttcaatcatatctccagcgaggatctagaaaaaatcggtcttggcagtgactacgcgaagccaacctggatgatcctcaccgtacttcccgttccacctcctccagtgcgtcctagtatctccgtcgatggaactggtcaaggtatgcgcggtgaagatgacttgacctacaagctcagcgacatcattcgtgcaaatgccaacgtcaagaaatgcaaagcagagggctcgccaggtcacattgttgcagagtttgagacgcttttgcaatatcacgttgcaacctacatggaattaagcatatcaataagtggaggaaaagaaaccaaccgggattgccttagtaacggcgagtgaagcggcaacagctcaaatttgaaatctgccatccggctgagttgtaatttacagaggatgttgtggaatctgtatggactcaagttctttggaaaaagacgccatggagagtgacagactcgtact-ttccaatacattttccg-tgtacagctccttcaaagagtcgagttgtttgggaatgcagctcaaaatgggacgtaaatttgttccaaagctaaataccggctagagaccgatagcgcacaagtagagtgatcgaaagatgaaaagcactttgaaaagagagttaaacagcacgtgaaattgttgaaagggaagcttgcgtcatcagcaatgacgtcactgttcagcc-ttttggtgtattcagtgcc-cgtcaggccagcatcgattggggtagttggacaaaagtgttggaaatgtagctcgtccgcgagtgttatagtccgatacagcatgcaactcatcccgatcgaggaccgc-ttaaaggatgctggcataatgatggcccaaggcccgtctgaaaaacagagtgac-ggtagcttcggctgcccaact-ccc----atcctatgtttgacgttca-ttctttgttcttccgacatgtcatgt----------------------------------------------------------------------------------------------------------------------------------------------------------------------------------------------gatccatggctgtcggaaaga-ccacaacaactcgtctt-ataaaccgtgtaatta---------tacgatt--atc--aaataa--tc-aaaactttcaacaacggatctcttggctctagcatcgatgaagaacgcagcgaaatgcgataagtagtatgaattgcagaattcagtgaatcatcgaatctttgaacgcacattgcgccttttggtattccttgaggcatgtctgtttgagcgttatttcaat-cacaaga--ctagatcttgttttgagagaccatgtgatgt--agtcacatgactttccaacgaacatacagatgtt-tgcgtgacgtcaat-gccaccagatttggtaattggctacctcatacatctcgtgcttta------ccatc----ttcggttt
>Astrothelium_flavocoronatum_LC127381
ggccacattgaactcgctgtgcccgtctt-ccatgtt-ggtaagtctaggtg-aatcgctcaacta-ttcactgg--tcaatcactaattcactcattctaggtttcattggcaaaatcaagaaacttcttgaaatttgctgccaccattgtggcaagatcctcatggatgaagtcagtcataggct-ccctgtgagctaatgtatagtgtgtcattttgctaacttgatttgtttc-aaagaccaatccagcattcattgaagccctcaagactagagaccgcaagcgccgttttgacaagatctggactctctgcaagaccagaaagaaatgcgaacgagaccctcaggacgatcccaatgcggatgagaatcccgaccagcctctgaagccctcggttactcgtggtggatgcggaaatgttgcaccagacatcaggaaggatggactgaagcttcttggtacttggaaatatgacaaatccgaagaggaagatgaagaacgtcgcattgagaagaagcacatcacgcctcaacaggccttgcaggctttcaatcatatctccagcgaggatctagaaaaaatcggtcttggcagtgactacgcgaagccaacctggatgatcctcaccgtacttcccgttccacctcctccagtgcgtcctagtatctccgtcgatggaactggtcaaggtatgcgcggtgaagatgacttgacctacaagctcagcgacatcattcgtgcaaatgccaacgtcaagaaatgcaaagcagagggctcgccaggtcacattgttgcagagtttgagacgcttttgcaatatcacgttgcaacctacatggaattaagcatatcaataagtggaggaaaagaaaccaaccgggattgccttagtaacggcgagtgaagcggcaacagctcaaatttgaaatctgccatccggctgagttgtaatttatagaggatgttgtggaatctgtatggactcaagttctttggaaaaagacgccatggagagtgacagactcgtact-ttccaatacattttccg-tgtacagctccttcaaagagtcgagttgtttgggaatgcagctcaaaatgggacgtaaatttgttccaaagctaaataccggctagagaccgatagcgcacaagtagagtgatcgaaagatgaaaagcactttgaaaagagagttaaacagcacgtgaaattgttgaaagggaagcttgcgtcatcagcaatgacgtcactgttcagcc---ttggtgtattcagtgcc-cgtcaggccagcatcgattggggtagttggacaaaagtgttggaaatgtagctcgtccgcgagtgttatagtccgatacagcatgcaactcatcccgatcgaggaccgc-ttaaaggatgctggcataatgatggcccaaggcccgtctgaaaaacagagtgac-ggtagcttcggctgcccaact-ccc----atcctatgtttgacgttca-ttctttgttcttccgacatgtcatgt----------------------------------------------------------------------------------------------------------------------------------------------------------------------------------------------gatccatggctgtcggaaagacccacaacaactcgtctt-ataaaccgtgtaatta---------tacgatt--atc--aaataa--tc-aaaactttcaacaacggatctcttggctctagcatcgatgaagaacgcagcgaaatgcgataagtagtatgaattgcagaattcagtgaatcatcgaatctttgaacgcacattgcgccttttggtattccttgaggcatgtctgtttgagcgttatttcaat-cacaaga--ctagatcttgttttgagagaccatgtgatgt--agtcacatgactttccaacgaacatacagatgtt-tgcgtgacgtcaat-gccaccagatttggtaattggctacctcatacatctcgtgcttta------ccatc----ttcggttt
>Astrothelium_jiangxiense_sp_nov_JX19042
gcccacattgaactcgccgggcccgtcttcccatgttgggtcagtctgagtg--attgctaaacta-tccacagctctcagtcactgactcact----ctaggtttcatcggcaaaatcaagaaacttcttgaaatttgctgccaccattgtggcaagatcctcatggatgaagtcagtcatcggctcccctgtgagctaacttg---tgtgttattttgctaacttgatttgtttcaaaagaccaacccagcattcattgaagccctcaagactagagaccgcaagcgccgttttgacaagatctggactctttgcaagaccaaaaagaaatgcgaacgagaccctcaggacgatcccaatgctgatgagaaccccgaacaacctttgaagccctcggccactcgtggtggatgcggaaatgttgcaccagacatcaggaaggatggactaaagcttcttggcacttggaaatacgacaaatccgaagaggaagatgatgagcgtcgcattgagaagaagcacattacgcctcaacaggccttgcacgctttcaaccatatttccagtgaggatctggagaagattggtcttggcagcgactatgcgaagccaacatggatgattctcaccgtgctccctgttccacctcctccagtgcgtccaagtatctccgttgacggaactggtcaaggtatgcgcggtgaagatgacttgacctacaagctcagcgacatcattcgtgcaaatgccaatgtcaagaaatgcaaagcagagggctcaccagggcacattgtcgcagaatttgagacgcttttgcaatatcatgttgcgacctacatggacttaagcatatcaataagtggaggaaaagaaaccaacagggattgcctcagtaacggcgagtgaagcggcaatagctcaaattttaaatctgacactgttccgagttgtaatttgcagaggatgttatggaatctgtgtggactcaagttctttggaaaaagacgccatggagagtgacagtctcgtact-ttccaccacattttccg-tgtatagctccttcaaagagtcgagttgtttgggaatgcagctctaagtgggacgtaaatttgttccaaagctaaataccggctagagaccgatagcgcacaagtagagtgatcgaaagatgaaaagcactttgaaaagagagtcaaacagcacgtgaaattgttgaaagggaagcttatgtcatcagaaatggtctcattgttcagcc-ttttggtgtattcaatgat-gactaggctagcatcagtttggacagctggataaaagtgttggaaatgtagctcccccgggagtgttatagtctgatacagaatgcagctcgtccagactgaggaccgc-tttaaggatgctggcataatggtggcatgaggcccgtcttgcacacagagtgat-ggtagcttcggctgctaaact-ccc----atcccatgtttgataca---ttttttgttcttccgacatagtctc-------------------------------------------------------------------------------------------------------------------------------------------------------------------------------------------------tcggggcttgtcggaaaga-tttttacaactcgtttt-gcaaactttgtcatt----------tttgattaaatc--aat--a--tc-aaaactttcaacaacggatctcttggctctagcatcgatgaagaacgcagcgaaatgcgataagtagtatgaattgcagaattcagtgaatcatcgaatctttgaacgcacattgcgccttttggtattccttgaggcatgtctgtttgagcgttattacaac-ccaagac--tgaagtcttgttatgagagatcatgtgatactatctcgcatgactcttcaaagaacttttggatgttttgagtgacgtcaat-gccaccagatctggcaaacaggccaatctcatctcgtcttgtttc-tcaatttaca----tcaggtt-
>Astrothelium_jiangxiense_sp_nov_JX19053
ggccacattgaactcgccgtgcccgtctt-ccatgtt-ggtcagtctgagtg-aattgctaaacta-tccacagctctcagtcactgactcact----ctaggtttcatcggcaaaatcaagaaacttcttgaaatttgctgccaccattgtggcaagatcctcatggatgaagtcagtcatcggctcccctgtgagctaacttg---tgtgttattttgctaacttgatttgtttcaaaagaccaacccagcattcattgaagccctcaagactagagaccgcaagcgccgttttgacaagatctggactctttgcaagaccaaaaagaaatgcgaacgagaccctcaggacgatcccaatgctgatgagaaccccgaacaacctttgaagccctcggccactcgtggtggatgcggaaatgttgcaccagacatcaggaaggatggactaaagcttcttggcacttggaaatacgacaaatccgaagaggaagatgatgagcgtcgcattgagaagaagcacattacgcctcaacaggccttgcacgctttcaaccatatttccagtgaggatctggagaagattggtcttggcagcgactatgcgaagccaacatggatgattctcaccgtgctccctgttccacctcctccagtgcgtccaagtatctccgttgacggaactggtcaaggtatgcgcggtgaagatgacttgacctacaagctcagcgacatcattcgtgcaaatgccaatgtcaagaaatgcaaagcagagggctcaccagggcacattgtcgcagaatttgagacgcttttgcaataccatgttgcgacctacatggaattaagcatatcaataagtggaggaaaagaaaccaacagggattgcctcagtaacggcgagtgaagcggcaatagctcaaattttaaatctgacactgttccgagttgtaatttgcagaggatgttatggaatctgtgtggactcaagttctttggaaaaagacgccatggagagtgacagtctcgtact-ttccaccacattttccg-tgtataactccttcaaagagtcgagttgtttgggaatgcagctctaagtgggacgtaaatttgttccaaagctaaataccggctagagaccgatagcgcacaagtagagtgatcgaaagatgaaaagcactttgaaaagagagtcaaacagcacgtgaaattgttgaaagggaagcttatgtcatcagaaatggtctcattgttcagcc-ttttggtgtattcaatgat-ggctaggctagcatcagtttggacagctggataaaagtgttggaaatgtagctcccccgggagtgttatagtctgatacagaatgcagctcgtccagactgaggaccgc-tttaaggatgctggcataatggtggcatgaggcccgtcttgaaaacagagtgat-ggtagcttcggctgctaaact-ccc----atcccatgtttgataca---ttttttgttcttccgacatagcctc-------------------------------------------------------------------------------------------------------------------------------------------------------------------------------------------------tcgggacttgtcggaaaga-tttttacaactcgtttt-gcaaactttgtcatatt--------tttgattaaatc--aat--a--tc-aaaactttcaacaacggatctcttggctctagcatcgatgaagaacgcagcgaaatgcgataagtagtatgaattgcagaattcagtgaatcatcgaatctttgaacgcacattgcgccttttggtattccttgaggcatgtctgtttgagcgttattacaac-ccaagac--tgaagtcttgttatgagagatcatgtgatactatctcgcatgactcttcaaagaacttttggatgttttgagtgacgtcaat-gccaccagatctggcaaacaggccaatctcatctcgtcttgtttc-tcaatttaca----tcaggttt
>Astrothelium_macrocarpum_AB759880
ggccatattgaactcgctgtgcccgtctt-ccatgtt-ggtaagtccaggtg-aaccgctgaacta-ttcactac--tcaatcactaattcactcgctccaggtttcatcggcaaaatcaagaaacttcttgaaatttgctgccaccattgtggcaagatcctcatggatgaagtcagtcataggct-ccctgtgggctaatctatagtgtgtcattttgctaacttgatttgtttc-caagaccaatccagcattcattgaagccctgaagaccagagaccgcaagcgtcgttttgacaagatctggactctctgcaagactaaaaagaaatgcgaacgagaccctcaggacgaccccaatgcggacgagaatcccgaccaacctctgaagccctcggccactcgtggtggatgcggaaatgttgcacctgacatcaggaaggatggactgaagcttcttggcacttggaaatacgacaaatccgaagaggaagacgaggaacgtcgcattgagaagaagcacatcacgcctcaacaggccttacaggctttcaaccatatttccagcgaagatctggaaaagattggtcttggcagtgactacgcgaagccaacgtggatgatcctcaccgtgctccctgttccacctcctccagtgcgtcctagtatctccgtcgatggaactggtcaaggcatgcgcggcgaagatgacttgacctacaagctcagcgacatcattcgcgcaaatgccaatgtcaagaaatgcaaagcagagggctcgccaggtcacattgtcgcagagtttgagacacttttgcaatatcacgttgcaacctacatggaattaagcatatcaataagtggaggaaaagaaaccaacagggattgccttagtaacggcgagtgaagcggcaacagctcaaatttgaaatctgccatccggccgagttgtaatttgcagaggatgttatggaatctgtatggactcaaattctttggaaaaagatgccatggagagtgacagactcgtact-ttccactacattttcca-cgtataactccttcaaagagtcgagttgtttgggaatgcagctctaagtgggacgtaaatttgttccaaagctaaataccagctagagaccgatagcgcacaagtagagtgatcgaaagatgaaaagcactttgaaaagagagttaaaaagcacgtgaaattgttgaaagggaagcttatgtcatcagtaatgacggcattgttcagcc-ttttggtgtattcaatgtcttgtcaggctagcatcagtttgggtagctggacaaaagtgttggaaatgtaacttctccggaagtgttatagtccgatacagaatgcagcttattcagactgaggaccgc-tttaaggatgctggcataatggtggcataaggcccgtctgaaaaatagagttaaaggtagcttaggctgccaaaactccc----atcccatgtttgttatt----ttattgttcttccgacattgctctgcttcggcccgtacttaacagagcttagtgttgcgcataatacagtacaacttgacttgtggcaaaatacatcatatgatgttcatacctgcaagacttaacagtacgtttgtgttcatgcgtagagcccgcatagttcttttacacagattgtgtctatgcggtgagttcatgcattgggcgtagggaagtgtcttgtaatgtcggaaagg-ttattaaaactcgttttatcaacctttgtcatca---------cacattt---tt--ggaata--tc-aaaactttcaacaacggatctcttggctctagcatcgatgaagaacgcagcgaaatgcgataagtagtatgaattgcagaattcagtgaatcatcgaatctttgaacgcacattgcgccttttggtattccttaaggcatgtctgtttgagcgttatttctac-aataaga--ctcagtcttgctatgagagatcgtatgatca--tattatgtgactctccaaagaatattcggatgttatgtgtgacgtcaat-gccgccagatttggtaatacgactaatctcatctcatatcgtccc-ctctcatcta-atttcaggttt
>Astrothelium_macrocarpum_LC127382
ggccatattgaactcgctgtgcccgtctt-ccatgtt-ggtaagtccaggtg-aaccgctgaacta-ttcactac--tcaatcactaattcactcgctccaggtttcatcggcaaaatcaagaaacttcttgaaatttgctgccaccattgtggcaagatcctcatggatgaagtcagtcataggct-ccctgtgggctaatctatagtgtgtcattttgctaacttgatttgtttc-caagaccaatccagcattcattgaagccctgaagaccagagaccgcaagcgtcgttttgacaagatctggactctctgcaagactaaaaagaaatgcgaacgagaccctcaggacgaccccaatgcggacgagaatcccgaccaacctctgaagccctcggccactcgtggtggatgcggaaatgttgcacctgacatcaggaaggatggactgaagcttcttggcacttggaaatacgacaaatccgaagaggaagacgaggaacgtcgcattgagaagaagcacatcacgcctcaacaggccttacaggctttcaaccatatttccagcgaagatctggaaaagattggtcttggcagtgactacgcgaagccaacgtggatgatcctcaccgtgctccctgttccacctcctccagtgcgtcctagtatctccgtcgatggaactggtcaaggcatgcgcggcgaagatgacttgacctacaagctcagcgacatcattcgcgcaaatgccaatgtcaagaaatgcaaagcagagggctcgccaggtcacattgtcgcagagtttgagacacttttgcaatatcacgttgcaacctacatggaattaagcatatcaataagtggaggaaaagaaaccaacagggattgccttagtaacggcgagtgaagcggcaacagctcaaatttgaaatctgccatccggccgagttgtaatttgcagaggatgttatggaatctgtatggactcaaattctttggaaaaagatgccatggagagtgacagactcgtact-ttccactacattttcca-cgtataactccttcaaagagtcgagttgtttgggaatgcagctctaagtgggacgtaaatttgttccaaagctaaataccagctagagaccgatagcgcacaagtagagtgatcgaaagatgaaaagcactttgaaaagagagttaaaaagcacgtgaaattgttgaaagggaagcttatgtcatcagtaatgacggcattgttcagcc-ttttggtgtattcaatgtcttgtcaggctagcatcagtttgggtagctggacaaaagtgttggaaatgtaacttctccggaagtgttatagtccgatacagaatgcagcttattcagactgaggaccgc-tttaaggatgctggcataatggtggcataaggcccgtctgaaaaatagagttaaaggtagcttcggctgccaaaactccc----atcccatgtttgttatt----ttattgttcttccgacattgctctgcttcggcccgtacttaacagagcttagtgttgcgcataatacagtacaacttgacttgtggcaaaatacatcatatgatgttcatacctgcaagacttaacagtacgtttgtgttcatgcgtagagcccgcatagttcttttacacagattgtgtctatgcggtgagttcatgcattgggcgtagggaagtgccttgcaatgtcggaaagg-ttattaaaactcgttttatcaacctttgtcatca---------cacattt---tt--ggaata--tc-aaaactttcaacaacggatctcttggctctagcatcgatgaagaacgcagcgaaatgcgataagtagtatgaattgcagaattcagtgaatcatcgaatctttgaacgcacattgcgccttttggtattccttaaggcatgtctgtttgagcgttatttctac-aataaga--ctcagtcttgctatgagagatcgtatgatca--tattatgtgactctccaaagaatattcggatgttatgtgtgacgtcaat-gccaccagatttggtaatacgactaatctcatctcatatcgtccc-ctctcatcta-atttcaggttt
>Astrothelium_macrocarpum_LC127383
ggccatattgaactcgctgtgcccgtctt-ccatgtt-ggtaaggctagctg-aatcgctaaacta-ttcactgc--tcgatcactaactcgctcaatccaggtttcattggcaaaatcaagaaacttcttgaaatttgctgccaccattgtggcaagatcctcatggatgaagtcagtcataggct-ccctgtgagctaatctatagtgtgtcattttgctaacttgatttgtttc-aaagaccaatccagcattcattgaagccctaaagactagagaccgcaagcgccgttttgacaagatctggactctatgcaagaccaagaagaaatgcgaacgagaccctcaggacgaccccaatgcggacgagaatcccgaccaacctctgaagccctcggctactcgtggtggatgcggaaatgtcgcaccagacatcaggaaggatggattgaagctccttggcacttggaaatacgacaaatccgaagaggaagatgaggaacgtcgtatcgagaagaagcacatcacgcctcaacaggccttacaggctttcaaccatatttccagcgaggatctggagaagattggtctcggcagtgactacgcgaagccgacgtggatgatcctcaccgtgcttcctgtcccacctcctccagtgcgtcccagtatttccgtcgatggaactggtcaaggcatgcgcggcgaagatgacttgacctacaagctcagcgacatcattcgtgcaaatgccaacgtcaagaaatgcaaagcagagggttcgccaggtcacattgttgcagagttcgagactcttttgcaatatcacgttgcaacctacatggacttaagcatatcaataagtggaggaaaagaaaccaacagggattgccttagtaacggcgagtgaagcggcaacagctcaaatttgaaatctgccatccggccgagttgtaatttgcagaggatgttatggaatctgtatggactcaaattctttggaaaaagatgccatggagagtgacagactcgtact-ttccactacattttcca-cgtataactccttcaaagagtcgagttgtttgggaatgcagctctaagtgggacgtaaatttgttccaaagctaaataccagctagagaccgatagcgcacaagtagagtgatcgaaagatgaaaagcactttgaaaagagagttaaaaagcacgtgaaattgttgaaagggaagcttatgtcatcagtaatgacggcattgttcagcc-ttttggtgtattcaatgtcttgtcaggctagcatcagtttgggtagctggacaaaagtgttggaaatgtaacttctccggaagtgttatagtccgatacagaatgcagcttattcagactgaggaccgc-tttaaggatgctggcataatggtggcataaggcccgtcttgaaaatagagttaaaggtagcttcggctgccaaaactccc----atcccatgtttgttatt----ttattgttcttccgacattgctctgcttcggcccgtacttaacagagcttagtgttgcgcataatacagtacaacttgacttgtggcaaaatacatcatatgatgttcatacctgcaagacttaacagtacgtttgtgttcatgcgtagagcccgcatagttcttttacacagattgtgtctatgcggtgagttcatgcattgggcgtagggaagtgccttgcaatgtcggaaagg-ttattaaaactcgttttatcaacctttgtcatca---------cacattt---tt--ggaata--tc-aaaactttcaacaacggatctcttggctctagcatcgatgaagaacgcagcgaaatgcgataagtagtatgaattgcagaattcagtgaatcatcgaatctttgaacgcacattgcgccttttggtattccttaaggcatgtctgtttgagcgttatttctac-aataaga--ctcagtcttgctatgagagatcgtatgatca--tattatgtgactctccaaagaatattcggatgttatgtgtgacgtcaat-gccaccagatttggtaatacgactaatctcatctcatatcgtccc-ctctcatcta-atttcaggttt
>Astrothelium_macrocarpum_LC127384
ggccatattgaactcgctgtgcccgtctt-ccatgtt-ggtaaggctagctg-aatcgctaaacta-ttcactgc--tcgatcactaactcgctcaatccaggtttcattggcaaaatcaagaaacttcttgaaatttgctgccaccattgtggcaagatcctcatggatgaagtcagtcataggct-ccctgtgagctaatctatagtgtgtcattttgctaacttgatttgtttc-aaagaccaatccagcattcattgaagccctaaagactagagaccgcaagcgccgttttgacaagatctggactctatgcaagaccaagaagaaatgcgaacgagaccctcaggacgaccccaatgcggacgagaatcccgaccaacctctgaagccctcggctactcgtggtggatgcggaaatgtcgcaccagacatcaggaaggatggattgaagctccttggcacttggaaatacgacaaatccgaagaggaagatgaggaacgtcgtatcgagaagaagcacatcacgcctcaacaggccttacaggctttcaaccatatttccagcgaggatctggagaagattggtctcggcagtgactacgcgaagccgacgtggatgatcctcaccgtgcttcctgtcccacctcctccagtgcgtcccagtatttccgtcgatggaactggtcaaggcatgcgcggcgaagatgacttgacctacaagctcagcgacatcattcgtgcaaatgccaacgtcaagaaatgcaaagcagagggttcgccaggtcacattgttgcagagttcgagactcttttgcaatatcacgttgcaacctacatggacttaagcatatcaataagtggaggaaaagaaaccaacagggattgccttagtaacggcgagtgaagcggcaacagctcaaatttgaaatctgccatccggccgagttgtaatttgcagaggatgttatggaatctgtatggactcaaattctttggaaaaagatgccatggagagtgacagactcgtact-ttccactacattttcca-cgtataactccttcaaagagtcgagttgtttgggaatgcagctctaagtgggacgtaaatttgttccaaagctaaataccagctagagaccgatagcgcacaagtagagtgatcgaaagatgaaaagcactttgaaaagagagttaaaaagcacgtgaaattgttgaaagggaagcttatgtcatcagtaatgacggcattgttcagcc-ttttggtgtattcaatgtcttgtcaggctagcatcagtttgggtagctggacaaaagtgttggaaatgtaacttctccggaagtgttatagtccgatacagaatgcagcttattcagactgaggaccgc-tttaaggatgctggcataatggtggcataaggcccgtctgaaaaatagagttaaaggtagcttcggctgccaaaactccc----atcccatgtttgttatt----ttattgttcttccgacattgctctgcttcggcccgtacttaacagagcttagtgttgcgcataatacagtacaacttgacttgtggcaaaatacatcatatgatgttcatacctgcaagacttaacagtacgtttgtgttcatgcgtagagcccgcatagttcttttacacagattgtgtctatgcggtgagttcatgcattgggcgtagggaagtgccttgcaatgtcggaaagg-ttattaaaactcgttttatcaacctttgtcatca---------cacattt---tt--ggaata--tc-aaaactttcaacaacggatctcttggctctagcatcgatgaagaacgcagcgaaatgcgataagtagtatgaattgcagaattcagtgaatcatcgaatctttgaacgcacattgcgccttttggtattccttaaggcatgtctgtttgagcgttatttctac-aataaga--ctcagtcttgctatgagagatcgtatgatca--tattatgtgactctccaaagaatattcggatgttatgtgtgacgtcaat-gccaccagatttggtaatacgactaatctcatctcatatcgtccc-ctctcatcta-atttcaggttt
>Astrothelium_macrostiolatum_LC127389
ggccacattgaactcgccgtacccgtctt-ccatgtt-ggtcagtctgagtg-aattgccaaacta-tccacagctctcagtcactgactcact----ctaggtttcatcggcaaaatcaagaaacttcttgaaatttgctgccaccattgtggcaagatcctcatggatgaagttagtcatcggctcccctgtgagctaatttgttgcgtgttattttgctaacttgattggtttcaaaagacaaacccagcattcattgaagccctaaagactagagaccgcaagcgccgttttgacaagatctggactctttgcaagaccaaaaagaaatgcgaacgagaccctcaggacgatcccaatgctgatgaaaatcctgaccaacctttgaagccctcggccactcgcggtggatgcggaaatgttgcaccagacatcaggaaggatggactgaagctgcttggcacatggaaatacgacaagtccgaagaggaagatgacgaacgtcgcattgagaagaagcacattacgcctcaacaggccttgcacgctttcaaccatatttccagtgaggatctggagaagattggtctgggcagcgactacgcgaagccaacgtggatgatcctcaccgtgctccctgttccacctcctccagtgcgtccaagtatctccgttgatggaactggtcaaggtatgcgcggtgaagatgacttgacctacaagctcagcgacatcattcgtgcaaatgccaatgtcaagaagtgcaaagcagagggctcaccagggcacattgttgcagaatttgagacgcttttgcagtatcacgttgcgacctacatggaattaagcatatcaataagtggaggaaaagaaaccaacagggattgcctcagtaacggcgagtgaagcggcaatagctcaaattttaaatctgccaccgtgccgagttgtaatttgcagaggatgttatggaatctgtgtggactcaagtcctttggaaaaaggcgccatggagagtgacagtctcgtact-ttccaatacattttcca-tgtataactccttcaaagagtcgagttgtttgggaatgcagctctaagtgggacgtaaatttgttccaaagctaaataccggctagagaccgatagcgcacaagtagagtgatcgaaagatgaaaagcactttgaaaagagagttaaaaagcacgtgaaattgttgaaagggaagcttatgtcatcagaaatggtgtcgttgttcagcc-ttttggtgtactcaatgac-aaccaggctagcatcagtttgaatagctggataaaagc-ttggaaatgtagctcccccgggagtgttatagtccgagacgtaatgcagctcatttagactgaggaccgc-ttttaggatgctggcataatggtggcatgaggcccgtctgaaaaacagagtgac-ggtagcttcggctgcccaact-ccc----atcctatgtttgacata----ttattgttcttccgatattcttt--------------------------------------------------------------------------------------------------------------------------------------------------------------------------------------------------aatcagagtatcggaaagg-ttatttaaattcgtttt-gcaaattttgtcatcg---------aatgattaaatccaaattaa--tc-aaaactttcaacaacggatctcttggctctagcatcgatgaagaacgcagcgaaatgcgataagtagtatgaattgcagaattcagtgaatcatcgaatctttgaacgcacattgcgccttttggtattccttgaggcatgtctgtttgagcgttattacaaa-cctaaga--cttggtcttgtcatgaaagctcacatgatct--tgtcatgtgacttttcaaatagtttttggatgtttcgagtaatatcaat-gccaccagatctggcaaactgataatcctcgtttcatcttgtcat-ctcatttttc----caaggttt
>Astrothelium_neglectum_LC127392
ggccacattgagctcgccgtacccgtctt-ccatgtt-ggtaagcagaggtg-aattaccaaaata-ttgatgac--tcagtcactaattcact----ccaggttttatcggcaaaatcaagaaacttcttgaaatttgctgccaccattgtggcaagatcctcatggatgaagtcagtcatgggct-ccctgcgagctattctgtcttgtggca-tatgctaacttgatttgtttc-aaagaccaaccctgcattcattgaagctctgaagactagagaccgcaagcgccgctttgataagatctggaccctttgcaagaccaagaaaaaatgcgaacgagaccctcaggatgatcccgacgccgatcagaatcccgatcaacctctgaagccctcgtccactcgaggtggatgcggaaatgttgcgccagacattaggaaggatggactgaaacttcttggcacttggaaatacgataaatccgaagaggaagacgaagaacgtcgaatcgagaagaaatacatcacacctcatcaggctttggaggctttcaatcatatttccaacgaggatctggagaaggtcggtcttggtagcgactatgcgaaaccaacatggatgatcctcaccgtacttcctgtcccacctcctccagtacgtccaagtatctccgtcgatggaactggtcaaggtatgcgtggcgaagatgacttgacatacaagcttagcgacatcattcgtgcaaatgccaatgtgaagaaatgcaaaggagagggctctccaggtcacattgttgcagagtttgagacgcttttgcaatatcatgttgcaacttacatggaattaagcatatcaataagtggaggaaaagaaaccaacagggattgcctcagtaacggcgagtgaagcggcaacagctcaaattttaaatctgccacccggccgagttgtaatttgcagaggatgtcatgggatttgtgggggcttaagttctttggaaaaagacgccatggagagtgacagtctcgtctcgtcccaccacactttctgccgtatgactccttcaaagagtcgagttgtttgggaatgcagctcaaagtgggacgtaaatttgttccaaagctaaataccggctagagaccgatagcgcacaagtagagtgatcgaaagatgaaaagcactttgaaaagagagttaaaaagtacgtgaaattgttgaaagggaagcttatgtcatcagaaatggcgtcaatgttcagccgttttggtgtactcattgattagtcatgctagcatcaattgggatagtcggataaaagtgttggaaatgtaactccctcgggagtgttatagtccgagacagaatgcgtctaatcccgattgaggaccgc-tttgaggatgctggcataatggtggcatgaggcccgtctggaaaacagagtttc-ggtggctccggctgcccaactcccc----accctatgtttg-catattgtcttttgttcttccgacgcttttcct----------------------------------------------------------------------------------------------------------------------------------------------------------------------------------------------gatcggggaacgtcggaaaaa-ttatcataactcgtctt-gccaatcgtgtcatgtcttttcttgattaatccaatc--aatgaa--tc-aaaactttcaacaacggatctcttggctctagcatcgatgaagaacgcagcgaaatgcgataagtagtatgaattgcagaattcagtgaatcatcgaatctttgaacgcacattgcgccttttggtattccttgaggcatgtctgtttgagcgttattgctac-acatgag--agaaatcttgtgatgagagatcatgtgatac--tgtcatatgactttccaaagccttcaacgatattgtgagtgatgtcaatggccaccagatttggcaaattgacaatacttacatcatctgtttac-atcccccttccatctcaggttt
>Astrothelium_neglectum_LC127393
ggccacattgagctcgccgtacccgtctt-ccatgtt-ggtaagcagaggtg-aattaccaaaata-ttgatgac--tcagtcactaattcact----ccaggttttatcggcaaaatcaagaaacttcttgaaatttgctgccaccattgtggcaagatcctcatggatgaagtcagtcatgggct-ccctgcgagctattctgtcttgtggca-tatgctaacttgatttgtttc-aaagaccaaccctgcattcattgaagctctgaagactagagaccgcaagcgccgctttgataagatctggaccctttgcaagaccaagaaaaaatgcgaacgagaccctcaggatgatcccgacgccgatcagaatcccgatcaacctctgaagccctcgtccactcgaggtggatgcggaaatgttgcgccagacattaggaaggatggactgaaacttcttggcacttggaaatacgacaaatccgaagaggaagacgaagaacgtcgaatcgagaagaaatacatcacacctcatcaggctttggaggctttcaatcatatttccaacgaggatctggagaaggtcggtcttggtagcgactatgcgaaaccaacatggatgatcctcaccgtacttcctgtcccacctcctccagtacgtccaagtatctccgtcgatggaactggtcaaggtatgcgtggcgaagatgacttgacatacaagcttagcgacatcattcgtgcaaatgccaatgtgaagaaatgcaaaggagagggctctccaggtcacattgttgcagagtttgagacgcttttgcaatatcatgttgcaacttacatggacttaagcatatcaataagtggaggaaaagaaaccaacagggattgcctcagtaacggcgagtgaagcggcaacagctcaaattttaaatctgccacccggccgagttgtaatttgcagaggatgtcatgggatttgtgggggcttaagttctttggaaaaagacgccatggagagtgacagtctcgtctcgtcccaccacactttctgccgtatgactccttcaaagagtcgagttgtttgggaatgcagctcaaagtgggacgtaaatttgttccaaagctaaataccggctagagaccgatagcgcacaagtagagtgatcgaaagatgaaaagcactttgaaaagagagttaaaaagcacgtgaaattgttgaaagggaagcttatgtcatcagaaatggcgtcaatgttcagccgttttggtgtactcattgattagtcatgctagcatcaattgggatagtcggataaaagtgttggaaatgtaactccctcgggagtgttatagtccgagacagaatgcgtctaatcccgattgaggaccgc-tttgaggatgctggcataatggtggcatgaggcccgtcttgaaaacagagtttc-ggtggctccggctgcccaactcccc----accctatgtttg-catattgtcttttgttcttccgacgcttttcct----------------------------------------------------------------------------------------------------------------------------------------------------------------------------------------------gatcggggaacgtcggaaaaa-ttatcataactcgtctt-gccaatcgtgtcatgtcttttcttgattaatccaatc--aatgaa--tc-aaaactttcaacaacggatctcttggctctagcatcgatgaagaacgcagcgaaatgcgataagtagtatgaattgcagaattcagtgaatcatcgaatctttgaacgcacattgcgccttttggtattccttgaggcatgtctgtttgagcgttattgctac-acatgag--agaaatcttgtgatgagagatcatgtgatac--tgtcatatgactttccaaagccttcaacgatattgtgagtgatgtcaatggccaccagatttggcaaattgacaatacttacatcatctgtttac-atcccccttccatctcaggttt
>Astrothelium_neglectum_LC127394
ggccacattgagctcgccgtacccgtctt-ccatgtt-ggtaagcagaggtg-aattaccaaaata-ttgatgac--tcagtcactaattcact----ccaggttttatcggcaaaatcaagaaacttcttgaaatttgctgccaccattgtggcaagatcctcatggatgaagtcagtcatgggct-ccctgcgagctattctgtcttgtggca-tatgctaacttgatttgtttc-aaagaccaaccctgcattcattgaagctctgaagactagagaccgcaagcgccgctttgataagatctggaccctttgcaagaccaagaaaaaatgcgaacgagaccctcaggatgatcccgacgccgatcagaatcccgatcaacctctgaagccctcgtccactcgaggtggatgcggaaatgttgcgccagacattaggaaggatggactgaaacttcttggcacttggaaatacgacaaatccgaagaggaagacgaagaacgtcgaatcgagaagaaatacatcacacctcatcaggctttggaggctttcaatcatatttccaacgaggatctggagaaggtcggtcttggtagcgactatgcgaaaccaacatggatgatcctcaccgtacttcctgtcccacctcctccagtacgtccaagtatctccgtcgatggaactggtcaaggtatgcgtggcgaagatgacttgacatacaagcttagcgacatcattcgtgcaaatgccaatgtgaagaaatgcaaaggagagggctctccaggtcacattgttgcagagtttgagacgcttttgcaatatcatgttgcaacttacatggaattaagcatatcaataagtggaggaaaagaaaccaacagggattgcctcagtaacggcgagtgaagcggcaacagctcaaattttaaatctgccacccggccgagttgtaatttgcagaggatgtcatgggatttgtgggggcttaagttctttggaaaaagacgccatggagagtgacagtctcgtctcgtcccaccacactttctgccgtatgactccttcaaagagtcgagttgtttgggaatgcagctcaaagtgggacgtaaatttgttccaaagctaaataccggctagagaccgatagcgcacaagtagagtgatcgaaagatgaaaagcactttgaaaagagagttaaaaagcacgtgaaattgttgaaagggaagcttatgtcatcagaaatggcgtcaatgttcagccgttttggtgtactcattgattagtcatgctagcatcaattgggatagtcggataaaagtgttggaaatgtaactccctcgggagtgttatagtccgagacagaatgcgtctaatcccgattgaggaccgc-tttgaggatgctggcataatggtggcatgaggcccgtctgaaaaacagagtttc-ggtggctccggctgcccaactcccc----accctatgtttg-catattgtcttttgttcttccgacgcttttcct----------------------------------------------------------------------------------------------------------------------------------------------------------------------------------------------gatcggggaacgtcggaaaaa-ttatcataactcgtctt-gccaatcgtgtcatgtcttttcttgattaatccaatc--aatgaa--tc-aaaactttcaacaacggatctcttggctctagcatcgatgaagaacgcagcgaaatgcgataagtagtatgaattgcagaattcagtgaatcatcgaatctttgaacgcacattgcgccttttggtattccttgaggcatgtctgtttgagcgttattgctac-acatgag--agaaatcttgtgatgagagatcatgtgatac--tgtcatatgactttccaaagccttcaacgatattgtgagtgatgtcaatggccaccagatttggcaaattgacaatacttacatcatctgtttac-atcccccttccatctcaggttt
>Astrothelium_neovariolosum_LC127390
ggccacattgaactcgctgtgcccgtctt-ccatgtt-ggtcagtttgagtg-aatcgctaaacta-tccacagc--tcattcactgactcact----ctaggtttcatcggcaaaatcaagaaacttcttgaaatttgctgccaccattgtggcaagatcctcatggatgaagttagtcatgggctcccctgtgagctaatttattgtgtgttattttgctaacttgatttgtttcaaaagaccaacccagcattcattgaagccctaaagacgagagaccgcaagcgccgttttgacaagatctggactctttgcaagaccaaaaagaaatgcgaacgagaccctcaggacgatcccaatgctgatgagaatcccgatcaacctttgaagccctcggctactcgtggtggatgcggaaatgttgcacccgacatcaggaaggacggactaaagcttcttggcacttggaaatacgacaaatccgaagaggaagatgatgagcgtcgcattgagaagaagcacattacgcctcaacaggccttgcacgctttcaaccatatttctagtgaggacctagagaaggttggtcttggcagcgactacgcgaagccaacttggatgatcctcaccgtgctccctgttccacctcctccagtgcgtccaagtatctccgtcgatggaactggtcaaggtatgcgcggtgaagatgacttgacctacaagctcagcgacatcattcgtgcaaacgccaatgtcaagaaatgcaaagcagagggctcaccagggcacattgttgcagaatttgagacgcttttgcaatatcacgttgcgacgtacatggaattaagcatatcaataagtggaggaaaagaaaccaacagggattgccttagtaacggcgagtgaagcggcaacagctcaaattttaaatctgccaccgtgccgagttgtaatttgcagaggatgttatggaatttgtttggactcaagtcctttggaaaaaggcgccatggagagtgacagtctcgtact-ttccaattcattttcca-tgtataactccttcaaagagtcgagttgtttgggaatgcagctctaagtgggacgtaaatttgttccaaagctaaataccggctagagaccgatagcgcacaagtagagtgatcgaaagatgaaaagcactttgaaaagagagttaaaaagcacgtgaaattgttgaaagggaagcttatgtcatcagaaatgatgtcattgttcagcc-ttttggtgtattcaatgat--atcaggctagcatcagtttggatagttggataaaagtgttggaaatgtagctcctccgggagtgttatagtctgatacataatgcagcttatccagactgaggaccgc-tttaaggatgctggcataatggtggcatgaggcccgtcttgaaaacagagtgac-ggtagttccggctgcccaact-ccc----atcctatgtttgacatt----atcttgttcttccgatactctg---------------------------------------------------------------------------------------------------------------------------------------------------------------------------------------------------tcgtggggtattggaaaga-ttattcaaactcgtttt-gcaaaccttgtcatca---------tatgattaaatt---aaaaa--tc-aaaactttcaacaacggatctcttggctctagcatcgatgaagaacgcagcgaaatgcgataagtagtatgaattgcagaattcagtgaatcatcgaatctttgaacgcacattgcgccttttggtattccttgaggcatgtctgtttgagcgttatcacaaa-cctaaga--cctcgtcttgtcatgaaagtacacatgattt-atgtcacgtgactttccaaagagttctcggatgttatgagtgatgtcaat-gccgccagatctggcaaagcgataatcctcatatcatcttgtcat-tataatctac----taaggttt
>Astrothelium_neovariolosum_LC127391
ggccacattgaactcgctgtgcccgtctt-ccatgtt-ggtcagtttgagtg-aatcgctaaacta-tccacagc--tcattcactgactcact----ctaggtttcatcggcaaaatcaagaaacttcttgaaatttgctgccaccattgtggcaagatcctcatggatgaagttagtcatgggctcccctgtgagctaatttattgtgtgttattttgctaacttgatttgtttcaaaagaccaacccagcattcattgaagccctaaagacgagagaccgcaagcgccgttttgacaagatctggactctttgcaagaccaaaaagaaatgcgaacgagaccctcaggacgatcccaatgctgatgagaatcccgatcaacctttgaagccctcggctactcgtggtggatgcggaaatgttgcacccgacatcaggaaggacggactaaagcttcttggcacttggaaatacgacaaatccgaagaggaagatgatgagcgtcgcattgagaagaagcacattacgcctcaacaggccttgcacgctttcaaccatatttctagtgaggacctagagaaggttggtcttggcagcgactacgcgaagccaacttggatgatcctcaccgtgctccctgttccacctcctccagtgcgtccaagtatctccgtcgatggaactggtcaaggtatgcgcggtgaagatgacttgacctacaagctcagcgacatcattcgtgcaaacgccaatgtcaagaaatgcaaagcagagggctcaccagggcacattgttgcagaatttgagacgcttttgcaatatcacgttgcgacgtacatggaattaagcatatcaataagtggaggaaaagaaaccaacagggattgccttagtaacggcgagtgaagcggcaacagctcaaattttaaatctgccaccgtgccgagttgtaatttgcagaggatgttatggaatttgtttggactcaagtcctttggaaaaaggcgccatggagagtgacagtctcgtact-ttccaattcattttcca-tgtataactccttcaaagagtcgagttgtttgggaatgcagctctaagtgggacgtaaatttgttccaaagctaaataccggctagagaccgatagcgcacaagtagagtgatcgaaagatgaaaagcactttgaaaagagagttaaaaagcacgtgaaattgttgaaagggaagcttatgtcatcagaaatgatgtcattgttcagcc-ttttggtgtattcaatgat--atcaggctagcatcagtttggatagttggataaaagtgttggaaatgtagctcctccgggagtgttatagtccgatacataatgcagcttatccagactgaggaccgc-tttaaggatgctggcataatggtggcatgaggcccgtcttgaaaacagagtgac-ggtagttccggctgcccaact-ccc----atcctatgtttgacatt----atcttgttcttccgatactctg---------------------------------------------------------------------------------------------------------------------------------------------------------------------------------------------------tcgtggggtattggaaaga-ttattcaaactcgtttt-gcaaaccttgtcatca---------tatgattaaatt---aaaaa--tc-aaaactttcaacaacggatctcttggctctagcatcgatgaagaacgcagcgaaatgcgataagtagtatgaattgcagaattcagtgaatcatcgaatctttgaacgcacattgcgccttttggtattccttgaggcatgtctgtttgagcgttatcacaaa-cctaaga--cctcgtcttgtcatgaaagtacacatgattt-atgtcacgtgactttccaaagagttctcggatgttatgagtgatgtcaat-gccgccagatctggcaaagcgataatcctcatatcatcttgtcat-tataatctac----taaggttt
>Astrothelium_pseudocrassum_sp_nov_HMAS_L0154762
----------------------------------------tcagtctgaaagtaattgctaaacta-tccacagctctcaatcactgacccactc---ctaggtttcatcggcaaaatcaagaaactccttgaaatttgctgccaccattgtggcaagatcctcatggatgaagttagtcatgggctcccctgtgagctaatttgt--tgtttcattttgctaacttgatttgttttaaaagaccaacccagcattcattgaagccctaaagactagagaccgcaagcgccgctttgacaagatctggactctttgcaagaccaaaaagaaatgcgaacgagaccctcaggacgatcccaatgctgatgaaaatcccgaccaacctttgaagccctcggccactcgtggtggatgcggaaatgttgcaccagacattagaaaggatggactgaagcttcttggcacttggaaatatgacaaatctgaagaggaagatgacgaacgtcgcattgagaagaagcacattacgcctcaacaggccctgcacgctttcaaccatatttccagcgaggacctggagaagattggtcttggcagcgactacgcgaagccaacatggatgattctcactgtactccctgttccacctcctccagtgcgtccaagtatctccgtcgacggaactggtcaagggatgcgcggtgaagacgacttgacctataagctcagcgacatcattcgtgcaaatgccatgtccaagaaa-------------------------------------------------------------------------------a-----gcatatcaataagtggaggaaaagaaaccaacagggattgcctcagtaacggcgagtgaagcggcaacagctcaaattttaaatctgctaccgtgccgagttgtaatttgcagaggatgttatggaatctgtgtggactcaagtcctttggaaaaaggcgccatggagagtgacagtctcgtact-ttccaatacattttcca-tgtatgactccttcaaagagtcgagttgtttgggaatgcagctctaagtgggacgtaaatttgttccaaagctaaatatctgctagagaccgatagcgcacaagtagagtgatcgaaagatgaaaagcactttgaaaagagagttaaaaagcacgtgaaattgttgaaagggaagcttatgtcatcagaaatggagtcgttgttcagcc-ttctggtgtattcaatgac-tgtcaggctagcatcagtttgaatagctggataaaagcgttggaaatgtagctcctccgggagtgttatagtccgatgcacaatgcagttcattcagactgaggaccgc-tttaaggatgctggcataatggtggc------------------acagagtgaa-ggtagcttcggctgcccaact-ccc----atcctatgtttgatgca---gtttttgttcttccgacattct-----------------------------------------------------------------------------------------------------------------------------------------------------------------------------------------------------attcgggtgtcggaaaga-tt-ttataattcgtttt-ataaacactgtcgtca---------catgattaaatt--aattaa--tc-aaaactttcaacaacggatctcttggctctagcatcgatgaagaacgcagcgaaatgcgataagtagtatgaattgcagaattcagtgaatcatcgaatctttgaacgcacattgcgccttttggtattccttgaggcatgtctgtttgagcgttattacaaa-cctaaga--cttggtcttgttatggaggtttacatggctc-atgtcatgtgactttccaaatattcattggatgttacgagtgatgtcaat-gccaccagatctggcagagtgataatcttcgcttcatcttgtcac---ttttattc----caaggttt
>Astrothelium_pseudocrassum_sp_nov_GD19061
-------------------------------------------------------------aacta-tccacagctctcaatcactgacccactc---ctaggtttcatcggcaaaatcaagaaactccttgaaatttgctgccaccattgtggcaagatcctcatggatgaagttagtcatgggctcccctgtgagctaatttgt--tgtttcattttgctaacttgatttgttttaaaagaccaacccagcattcattgaagccctaaagactagagaccgcaagcgccgctttgacaagatctggactctttgcaagaccaaaaagaaatgcgaacgagaccctcaggacgatcccaatgctgatgaaaatcccgaccaacctttgaagccctcggccactcgtggtggatgcggaaatgttgcaccagacattagaaaggatggactgaagcttcttggcacttggaaatatgacaaatctgaagaggaagatgacgaacgtcgcattgagaagaagcacattacgcctcaacaggccctgcacgctttcaaccatatttccagcgaggacctggagaagattggtcttggcagcgactacgcgaagccaacatggatgattctcactgtactccctgttccacctcctccagtgcgtccaagtatctccgtcgacggaactggtcaagggatgcgcggtgaagacgacttgacctataagctcagcgacatcattcgtgcaaatgccaatgtcaagaaatgcaaagcagagggctcaccagggcacattgttgcagaatttgagacgcttttgca------------------------attaagcatatcaataagtggaggaaaagaaaccaacagggattgcctcagtaacggcgagtgaagcggcaacagctcaaattttaaatctgctaccgtgccgagttgtaatttgcagaggatgttatggaatctgtgtggactcaagtcctttggaaaaaggcgccatggagagtgacagtctcgtact-ttccaatacattttcca-tgtatgactccttcaaagagtcgagttgtttgggaatgcagctctaagtgggacgtaaatttgttccaaagctaaatatctgctagagaccgatagcgcacaagtagagtgatcgaaagatgaaaagcactttgaaaagagagttaaaaagcacgtgaaattgttgaaagggaagcttatgtcatcagaaatggagtcgttgttcagcc-ttctggtgtattcaatgac-tgtcaggctagcatcagtttgaatagctggataaaagcgttggaaatgtagctcctccgggagtgttatagtccgatgcacaatgcagttcattcagactgaggaccgc-tttaaggatgctggcataatggtggcatgaggcccgtcttgaacacagagtgaa-ggtagcttcggctgcccaact-ccc----atcctatgtttgatgca---gtttttgttcttccgacattct-----------------------------------------------------------------------------------------------------------------------------------------------------------------------------------------------------attcgggtgtcggaaaga-tt-ttataattcgtttt-ataaacactgtcgtca---------catgattaaatt--aattaa--tc-aaaactttcaacaacggatctcttggctctagcatcgatgaagaacgcagcgaaatgcgataagtagtatgaattgcagaattcagtgaatcatcgaatctttgaacgcacattgcgccttttggtattccttgaggcatgtctgtttgagcgttattacaaa-cctaaga--cttggtcttgttatggaggtttacatggctc-atgtcatgtgactttccaaatattcattggatgttacgagtgatgtcaat-gccaccagatctggcagagtgataatcttcgcttcatcttgtcac---ttttattc----caaggttt
>Astrothelium_luminothallinum_sp_nov_GZ18347
----------------------------------------------------------------------------------------------------------------------------------------------------------------------------------------------------------------------------------------------------------------------------------------------------------------------------------------------------------------------------------------------------------------------------------------------------------------------------------------------------------------------------------------------------------------------------------------------------------------------------------------------------------------------------------------------------------------------------------------------------------------------------------------------------------------------------------------------------------------------------cttaagcatatcaataagtggaggaaaagaaaccaaccgggattgcctcagtaacggcgagtgaagcggcaacagctcaaattttaaatctgtcaccgtaccgagttgtaatttgcagaggatgttatggaatctgtgtggactcaagtcctttggaaaaaggcgccatggagagtgacagtctcgtact-ttccgatacattttcca-tgtataactccttcaaagagtcgagttgtttgggaatgcagctctaagtgggacgtaaatttgttccaaagctaaataccggctagagaccgatagcgcacaagtagagtgatcgaaagatgaaaagcactttgaaaagagagttaaaaagcacgtgaaattgttgaaagggaagcttatgtcatcagaaatggtgtcgttgttcagcc-ttttggtgtattcaatgac-aatcaggctagcatcagtttgaatagttggataaagac-tcgaaaatgtagctctttcgggagtgttaaagttcgagatggaatgcagctcatttagactgaggaccgc-tttaaggatgctggcataatggtggcatgaggcccgtcttgaaaacagagtgat-ggtagcttcggctgcccaact-ccc----atcctgtgtttgacatat--tcatctgttcttccgatattctg---------------------------------------------------------------------------------------------------------------------------------------------------------------------------------------------------tcatagggtatcggaaag--tttttccaattcggttt-gcaaattttgtcatga---------cctgattaaatc--aattaa--tc-aaaactttcaacaacggatctcttggctctagcatcgatgaagaacgcagcgaaatgcgataagtagtatgaattgcagaattcagtgaatcatcgaatctttgaacgcacattgcgccttttggtattccttgaggcatgtctgtttgagcgttattacaaa-tctaaga--ctcaatcttgttatgaaatatcatgtgatta-aactcatgtgattttccaaagaactttgggatgttatgattgatgtcaat-gccaccagatctggcaaagtgacggatttcgtatcgtcgtgtcaa------ttttc----caaggttt
>Astrothelium_siamense_LC127387
ggccacattgaactcgctgtgcccgtctt-ccatgtt-ggtcagtttgagtg-aattgctaaacta-tccacagctctcagtcactgactcact----ttaggtttcatcggcaaaatcaagaaacttcttgaaatttgctgccaccattgtggcaagatcctcatggatgaagttagtcatcggctcccctgtgagctaatttgttttctgttattttgctaacttgatttgtttcaaaagaccaacccagcattcattgaagccctcaagactagagaccgcaagcgccgttttgacaagatctggactctttgcaagaccaaaaagaaatgcgaacgagaccctcaggacgatcccaatgctgatgagaaccccgatcaacctctcaaaccctcggctactcgtggtggatgtggaaatgttgcaccagatatcaggaaagatggattaaagctgcttggcacatggaaatacgacaaatccgaagaggaagatgatgagcgtcgcattgagaagaagcacattacacctcaacaggccttgcacgctttcaaccatatttccagcgaggatctggagaagattggtcttggcagcgactacgcgaagccaacgtggatgatcctcaccgtcctccctgttccaccccctccagtgcgtccaagtatctccgtcgatggaactggtcaaggtatgcgcggtgaagatgacttaacctacaagctcagcgacatcattcgggcaaatgccaatgtcaagaagtgcaaagcagagggctcaccaggacacattgttgcagaatttgagactcttttgcaatatcacgttgccacttacatggaattaagcatatcaataagtggaggaaaagaaaccaacagggattgccttagtaacggcgagtgaagcggcaacagctcaaattttaaatctgccaccgtgccgagttgtaatttgcagaggatgttatggaatctgtttggactcaagtcctttggaaaaaggcgccatggagagtgacagtctcgtact-ttccaatacattttcca-cgtataactccttcaaagagtcgagttgtttgggaatgcagctctaagtgggacgtaaatttgttccaaagctaaataccggctagagaccgatagcgcacaagtagagtgatcgaaagatgaaaagcactttgaaaagagagttaaaaagcacgtgaaattgttgaaagggaagcttatgtcatcagaaatggcgttgttgttcagcc-ttttggtgtattcaacgac-tgctaggctagcatcagtttgaatagctggataaaaac-tcggaaatgtagctccttctggagtgttatagtccgggatagaatgcagttcatttagactgaggaccgc-tttaaggatgctggcataatggtggcatgaggcccgtctgaaaaacagagtttt-ggtagctttggctgcccaact-ccc----atcctttgtttgatt-----tttttcgttcttccgatacctt----------------------------------------------------------------------------------------------------------------------------------------------------------------------------------------------------taatcgggtatcggaaagg-ttttaccaattcgtttttgcaactttggtcat-----------ttcgattaattc--aattaa--tc-aaaactttcaacaacggatctcttggctctagcatcgatgaagaacgcagcgaaatgcgataagtagtatgaattgcagaattcagtgaatcatcgaatctttgaacgcacattgcgccttttggtattccttgaggcatgtctgtttgagcgttattacaaa-cctaaga--ctcagtcttgtaatggaggatcatttgatca--tatcatgtgactttctaaattgtttttggatgttacgaataatgtcaat-gccaccagatttggtagagtgatatcttttgtttcatctagtagc------ttttcaa--caaggttt
>Astrothelium_siamense_LC127388
ggccacattgaactcgctgtgcccgtctt-ccatgtt-ggtcagtctaagtg-aattgctaaacta-tccacagctctcagtcactgactcact----ctaggtttcatcggcaaaatcaagaaacttcttgaaatttgctgccaccattgtggcaagatcctcatggatgaagttagtcatcggctcccctgtgagctaatttgttttctgttattttgctaacttgatttgtttcaaaagaccaacccagcattcattgaagccctcaagaccagagaccgcaagcgccgttttgacaagatctggactctttgcaagaccaaaaagaaatgcgaacgagaccctcaggacgaccccaatgctgatgagaatcccgatcaacctcttaagccctcggctactcgtggtggatgtggaaatgttgcaccagatatcaggaaagatggattaaagctgcttggcacatggaaatacgacaaatccgaagaggaagatgatgagcgtcgcattgagaagaagcacattacacctcaacaggccttgcatgctttcaaccatatttccagtgaggatctggagaagattggtcttggcagcgactacgcgaagccaacgtggatgatcctcaccgtgctccccgttccaccccctccagtgcgtccaagtatctccgtcgatggaactggtcaaggtatgcgcggtgaagatgacttgacctataagctcagcgacatcattcgggcgaatgccaatgtcaagaaatgcaaagcagagggctcaccaggacacatcgttgcagaatttgagactcttttgcaatatcacgttgccacttacatggaattaagcatatcaataagtggaggaaaagaaaccaacagggattgccttagtaacggcgagtgaagcggcaacagctcaaattttaaatctgccaccgtgccgagttgtaatttgcagaggatgttatggaatctgtttggactcaagtcctttggaaaaaggcgtcatggagagtgacagtctcgtact-ttctaatacattttcca-tgtataactccttcaaagagtcgagttgtttgggaatgcagctctaagtgggacgtaaatttgttccaaagctaaataccggctagagaccgatagcgcacaagtagagtgatcgaaagatgaaaagcactttgaaaagagagttaaaaagcacgtgaaattgttgaaagggaagcttatgttatcagaaatggtgttgttgttcagcc-ttttggtgtattcaacgat-tgccaggctagcatcagtttgaatagctggataaaaac-tcggaaatgtagctccttcgggagtgttatagtccgggatagaatgcagttcatttagactgaggaccgc-tttaaggatgctggcataatggtggcatgaggcccgtctgaaaaacagagtttt-ggtagctttggctgtccaact-ccc----atcctttgcttgattc----ttttttgttcttccgatacctt----------------------------------------------------------------------------------------------------------------------------------------------------------------------------------------------------taatcgggtatcggaaagg-tcttaacaattcgtttttgcaactttggtcat-----------cttgattaaatt--aattaa--tc-aaaactttcaacaacggatctcttggctctagcatcgatgaagaacgcagcgaaatgcgataagtagtatgaattgcagaattcagtgaatcatcgaatctttgaacgcacattgcgccttttggtattccttgaggcatgtctgtttgagcgttattacaaa-cctaaga--ttcagtcttgtaatgaaggatcatttgatca--tatcatgtgactttcaaaataattcttggatgttacaaataatgtcaat-gccaccagatctggcaaagtgatatcttttgtttcatctagtaat------ttttcaa--taagattt
>Astrothelium_subrufescens_sp_nov_GD19067
----------------------------------------------------------------------------------------------------------------------------------------------------------------------------------------------------------------------------------------------------------------------------------------------------------------------------------------------------------------------------------------------------------------------------------------------------------------------------------------------------------------------------------------------------------------------------------------------------------------------------------------------------------------------------------------------------------------------------------------------------------------------------------------------------------------------------------------------------------------------------cttaagcatatcaataagtggaggaaaagaaaccaacagggattgcctcagtaacggcgagtgaagcggcaacagctcaaattttaaatctgctaccgtgccgagttgtaatttgcagaggatgttatggaatctgtatggactcaagtcctttggaaaaaggcgccatggagagtgacagtctcgtact-ttccaatacattttcca-tgtataactccttcaaagagtcgagttgtttgggaatgcagctctaagtgggacgtaaatttgttccaaagctaaatacctgctagagaccgatagcgcacaagtagagtgatcgaaagatgaaaagcactttgaaaagagagttaaaaagcacgtgaaattgttgaaagggaagcttatgtcatcagaaatggagtcgttgttcagcc-ttttggtgtattcaatgac-taccaggctagcatcagtttgaatagctggataaaagcgttggaaatgtggctcccccgagagtgttatagttcgatgcacaatgcagttcattcagactgaggaccgc-tttaaggatgctggcataa-------------------------acagagtgaa-ggtagtttcggctgcccaact-ccc----atcctatgtttgataca---ttctttgttcttccgacattct-----------------------------------------------------------------------------------------------------------------------------------------------------------------------------------------------------actcgggtgtcggaaaga-tt-ttacaactcgtctt-gcaaatattgtcatca---------tatgattaaatt--aattag--tc-aaaactttcaacaacggatctcttggctctagcatcgatgaagaacgcagcgaaatgcgataagtagtatgaattgcagaattcagtgaatcatcgaatctttgaacgcacattgcgccttttggtattccttgaggcatgtctgtttgagcgttattacaaa-cctaaga--tttagtcttgttatgaaggtttacatgacct-acgtcatgtgactttccaaatatttattggatgttacgagtgatgtcaat-gccaccagatctggcagactgataatcttcatttcatcttgtctcattttatcttt----caaggttt
>Astrothelium_subrufescens_sp_nov_GD19086
----------------------------------------------------------------------------------------------------------------------------------------------------------------------------------------------------------------------------------------------------------------------------------------------------------------------------------------------------------------------------------------------------------------------------------------------------------------------------------------------------------------------------------------------------------------------------------------------------------------------------------------------------------------------------------------------------------------------------------------------------------------------------------------------------------------------------------------------------------------------------cttaagcatatcaataagtggaggaaaagaaaccaacagggattgcctcagtaacggcgagtgaagcggcaacagctcaaattttaaatctgctaccgtgccgagttgtaatttgcagaggatgttatggaatctgtatggactcaagtcctttggaaaaaggcgccatggagagtgacagtctcgtact-ttccaatacattttcca-tgtataactccttcaaagagtcgagttgtttgggaatgcagctctaagtgggacgtaaatttgttccaaagctaaatacctgctagagaccgatagcgcacaagtagagtgatcgaaagatgaaaagcactttgaaaagagagttaaaaagcacgtgaaattgttgaaagggaagcttatgtcatcagaaatggagtcgttgttcagcc-ttttggtgtattcaatgac-taccaggctagcatcagtttgaatagctggataaaagcgttggaaatgtggctcccccgagagtgttatagttcgatgcacaatgcagttcattcagactgaggaccgc-tttaaggatgctggcataatggtggcatgaggcccgtct-----acagagtgaa-ggtagtttcggctgcccaact-ccc----atcctatgtttgataca---ttctttgttcttccgacattct-----------------------------------------------------------------------------------------------------------------------------------------------------------------------------------------------------actcgggtgtcggaaaga-tt-ttacaactcgtctt-gcaaatattg---tca---------tatgattaaatt--aattag--tc-aaaactttcaacaacggatctcttggctctagcatcgatgaagaacgcagcgaaatgcgataagtagtatgaattgcagaattcagtgaatcatcgaatctttgaacgcacattgcgccttttggtattccttgaggcatgtctgtttgagcgttattacaaa-cctaaga--cttagtcttgttatgaaggtttacatgacct-acgtcatgtgactttccaaatatttattggatgttacgagtgatgtcaat-gccaccagatctggcagactgataatcttcatttcatcttgtctcattttatcttt----caaggttt
>Astrothelium_subeustominspersum_sp_nov_HMAS_L0152000
gggccacttgaactcgccgtgcccgtctt-ccatgtt-ggtcagtctgagtg-aattgctaaacta-tccacagctctcagtcactgactcact----ctaggtttcatcggcaaaatcaagaaacttcttgaaatttgctgccaccattgtggcaagatcctcatggatgaagtcagtcatcggctcccctgtgagctaacttg---tgtgttattttgctgacttgatttgtttcaaaagaccaacccagcattcattgaagccctcaagactagagaccgcaagcgccgttttgacaagatctggactctttgcaagaccaaaaagaaatgcgaacgagaccctcaggacgatcccaatgctgatgagaaccccgaacaacctttgaagccctcggccactcgtggtggatgcggaaatgttgcaccagacatcaggaaggatggactaaagcttcttggcacttggaaatacgacaaatccgaagaggaagatgatgagcgtcgcattgagaagaagcacattacgcctcaacaggccttgcacgctttcaaccatatttccagtgaggatctggagaagattggtcttggcagcgactatgcgaagccaacatggatgattctcaccgtgctccctgttccacctcctccagtgcgtccaagtatctccgttgacggaaccggtcaaggtatgcgcggtgaagatgacttgacctacaagctcagcgacatcattcgtgcaaatgccaatgtcaagaaatgcaaagcagagggctcaccagggcacattgtcgcagaatttgagacgcttttgcaatatcacgttgcgacctacatggacttaagcatatcaataagtggaggaaaagaaaccaacagggattgcctcagtaacggcgagtgaagcggcaatagctcaaattttaaatctgccaccgtgccgagttgtaatttgcagaggatgttatggaatctgtatggactcaagtcctttggaaaaaggcgccatggagagtgacagtctcgtact-ttccaatacattttcca-tgtataactccttcaaagagtcgagttgtttgggaatgcagctctaagtgggacgtaaatttgttccaaagctaaataccggctagagaccgatagcgcacaagtagagtgatcgaaagatgaaaagcactttgaaaagagagttaaaaagcacgtgaaattgttgaaagggaagcttatgtcatcagaaatggagccgttgttcagcc-ttttggtgtattcaagggt-gtccaggctagcatcagtttagacagctggataaaagtgttggaaatgtagctctctcgggagtattatagtctgatacacaatgcagttcgtttagactgaggaccgc-tttaaggatgctggcataatggtggcatgaggcccgtcttgaaaacagagtgac-ggtagttccggctgcccaact-ccc----atcccatgtttgacgtt----aatttgttcttccgatatccttt--------------------------------------------------------------------------------------------------------------------------------------------------------------------------------------------------ttagagggtatcggaaaga-gttttacaattctttt----aaactttgtcatca---------cacgattaaa------taaa--tc-aaaactttcaacaacggatctcttggctctagcatcgatgaagaacgcagcgaaatgcgataagtagtatgaattgcagaattcagtgaatcatcgaatctttgaacgcacattgcgccttttggtattccttgaggcatgtctgtttgagcgttatttcaaa-cctaagacccttagtcttgtcgtgagagatcacatggcca--tgacatgtgacttttcaatgaatctttagatatttcgagtgatgtcaat-gccaccagatttggtatagtgac-atcatcgtctcgtcttgtccc-cttaacttct----taaaggtt
>Astrothelium_subeustominspersum_sp_nov_HMAS_L0152001
ggccacattgaactcgccgtgcccgtctt-ccatgtt-ggtcagtctgagtg-aattgctaaacta-tccacagctctcagtcactgactcact----ctaggtttcatcggcaaaatcaagaaacttcttgaaatttgctgccaccattgtggcaagatcctcatggatgaagtcagtcatcggctcccctgtgagctaacttg---tgtgttattttgctgacttgatttgtttcaaaagaccaacccagcattcattgaagccctcaagactagagaccgcaagcgccgttttgacaagatctggactctttgcaagaccaaaaagaaatgcgaacgagaccctcaggacgatcccaatgctgatgagaaccccgaacaacctttgaagccctcggccactcgtggtggatgcggaaatgttgcaccagacatcaggaaggatggactaaagcttcttggcacttggaaatacgacaaatccgaagaggaagatgatgagcgtcgcattgagaagaagcacattacgcctcaacaggccttgcacgctttcaaccatatttccagtgaggatctggagaagattggtcttggcagcgactatgcgaagccaacatggatgattctcaccgtgctccctgttccacctcctccagtgcgtccaagtatctccgttgacggaaccggtcaaggtatgcgcggtgaagatgacttgacctacaagctcagcgacatcattcgtgcaaatgccaatgtcaagaaatgcaaagcagagggctcaccagggcacattgtcgcagaatttgagacgcttttgcaatatcacgttgcgacctatatggacttaagcatatcaataagtggaggaaaagaaaccaacagggattgcctcagtaacggcgagtgaagcggcaatagctcaaattttaaatctgccaccgtgccgagttgtaatttgcagaggatgttatggaatctgtatggactcaagtcctttggaaaaaggcgccatggagagtgacagtctcgtact-ttccaatacattttcca-tgtataactccttcaaagagtcgagttgtttgggaatgcagctctaagtgggacgtaaatttgttccaaagctaaataccggctagagaccgatagcgcacaagtagagtgatcgaaagatgaaaagcactttgaaaagagagttaaaaagcacgtgaaattgttgaaagggaagcttatgtcatcagaaatggagccgttgttcagcc-ttttggtgtattcaagggt-gtccaggctagcatcagtttagacagctggataaaagtgttggaaatgtagctctctcgggagtattatagtctgatacacaatgcagttcgt-tagactgaggaccgc--ttaaggatgctggcataatggtggcatgaggcccgtcttgaaaacagagtgac-ggtagttccggctgcccaact-ccc----atcccatgtttgacgtt----aatttgttcttccgatatccttt--------------------------------------------------------------------------------------------------------------------------------------------------------------------------------------------------ttagagggtatcggaaaga-gttttacaattctttt----aaactttgtcatca---------cacgattaaa------taaa--tc-aaaactttcaacaacggatctcttggctctagcatcgatgaagaacgcagcgaaatgcgataagtagtatgaattgcagaattcagtgaatcatcgaatctttgaacgcacattgcgccttttggtattccttgaggcatgtctgtttgagcgttatttcaaa-cctaagacccttagtcttgttgtgagagatcacatggcca--tgacatgtgacttttcaatgaatctttagatatttcgagtgatgtcaat-gccaccagatttggtatagtgac-atcatcgtctcgtcttgtccc-cttaacttct----taaaggtt
>Astrothelium_subeustominspersum_sp_nov_HMAS_L0152002
ggccacattgaactcgccgtgcccgtctt-ccatgtt-ggtcagtctgagtg-aattgctaaacta-tccacagctctcagtcactgactcact----ctaggtttcatcggcaaaatcaagaaacttcttgaaatttgctgccaccattgtggcaagatcctcatggatgaagtcagtcatcggctcccctgtgagctaacttg---tgtgttattttgctgacttgatttgtttcaaaagaccaacccagcattcattgaagccctcaagactagagaccgcaagcgccgttttgacaagatctggactctttgcaagaccaaaaagaaatgcgaacgagaccctcaggacgatcccaatgctgatgagaaccccgaacaacctttgaagccctcggccactcgtggtggatgcggaaatgttgcaccagacatcaggaaggatggactaaagcttcttggcacttggaaatacgacaaatccgaagaggaagatgatgagcgtcgcattgagaagaagcacattacgcctcaacaggccttgcacgctttcaaccatatttccagtgaggatctggagaagattggtcttggcagcgactatgcgaagccaacatggatgattctcaccgtgctccctgttccacctcctccagtgcgtccaagtatctccgttgacggaaccggtcaaggtatgcgcggtgaagatgacttgacctacaagctcagcgacatcattcgtgcaaatgccaatgtcaagaaatgcaaagcagagggctcaccagggcacattgtcgcagaatttgagacgcttttgcaatatcacgttgcgacctacatggacttaagcatatcaataagtggaggaaaagaaaccaacagggattgcctcagtaacggcgagtgaagcggcaatagctcaaattttaaatctgccaccgtgccgagttgtaatttgcagaggatgttatggaatctgtatggactcaagtcctttggaaaaaggcgccatggagagtgacagtctcgtact-ttccaatacattttcca-tgtataactccttcaaagagtcgagttgtttgggaatgcagctctaagtgggacgtaaatttgttccaaagctaaataccggctagagaccgatagcgcacaagtagagtgatcgaaagatgaaaagcactttgaaaagagagttaaaaagcacgtgaaattgttgaaagggaagcttatgtcatcagaaatggagccgttgttcagcc-ttttggtgtattcaagggt-gtccaggctagcatcagtttagacagctggataaaagtgttggaaatgtagctctctcgggagtattatagtctgatacacaatgcagttcgtttagactgaggaccgc-tttaaggatgctggcataatggtggcatgaggcccgtcttgaaaacagagtgac-ggtagttccggctgcccaact-ccc----atcccatgtttgacgtt----aatttgttcttccgatatccttt--------------------------------------------------------------------------------------------------------------------------------------------------------------------------------------------------ttagagggtatcggaaaga-gttttacaattctttt----aaactttgtcatca---------cacgattaaa------taaa--tc-aaaactttcaacaacggatctcttggctctagcatcgatgaagaacgcagcgaaatgcgataagtagtatgaattgcagaattcagtgaatcatcgaatctttgaacgcacattgcgccttttggtattccttgaggcatgtctgtttgagcgttatttcaaa-cctaagacccttagtcttgttgtgagagatcacatggcca--tgacatgtgacttttcaatgaatctttagatatttcgagtgatgtcaat-gccaccagatttggtatagtgac-atcatcgtctcgtcttgtccc-cttaacttct----taaaggtt
>Bathelium_madreporiforme_LC127395
ggccatatcgagcttgctgtgcccgtgtt-ccacgtt-ggtaaggacacatg-gggcatcgcatcagttaagagc--ttcatcgctaattcact----ctaggttttatcggcaaaatcaagaagcttcttgaaatatgctgccaccattgtggcaagatcctcatggatgaagtcagtaatcgacttaaccataagctgatcggttgtacacaa-tgtgctaatatgacgtgactc--aagaccaacccagcgttcatcgaagccttgaagtcccgagatcgcaaacgtcgctttgacaagatatggaccctgtgcaagagcaaaaagaaatgcgaacgcgatcctcaggacaatcctgacgccgaagaaaatgccgaccagcctaagaagcccacctcgacccgaggcgggtgcggaaatgttgcaccagacatcagaaaagatggactgaaactacttggcacctggaaatatgacaaatcagaagaggaagacgaggaacgtcgcattgaaaagaagtatatcactcctcaacaagccctcgatgccttcaaccacatttcagacgaagacctgcaaaaaattggtctgggcagcgactacgcaaagccaaaatggatgatcctcaccgtccttcctgtcccgcctcctccagtccgccccagtatctctgttgatggaactggtcaggggttgcgcggtgaagatgatttgacatacaaactcagtgacatcatccgagccaacgccaacgtcaagaagtgcaaagcagagggctcgccaggtcacattgtgtcggagttcgagacccttttgcagtaccatgtcgcaacatacatggaattaagcatatcaataagcggaggaaaagaaaccaactgggattgcctcagtaacggcgagtgaagcggcaaaagctcaaatttgaaatctgccatccggccgagttgtaatttacagaggatgctttggattctgtctggtgtaaagtcctttggaacagggcgccgtggaggatgaaagttccgtacgtatcagatccagtttcca-tgtaaagctccttcaaagagtcgagttgtttgggaatgcagctctaagtgggaggtaaatttcttccaaagctaaataccggctagagaccgatagcgcacaagtagagtgatcgaaagatgaaaagcactttgaaaagagagttaaaaagcacgtgaaattgttgaaagggaagcttatgtcatcagacttgatgctgaagttcagcc-ttttggtgtattctttggt--atcaggctagcatcaatttgaacagctggataaaaacttcgggaatgtagctcttc--ggagtgttatagcccgatgcagaatgcggcttgttcagattgaggtccgcttttgaggatgctggcgtaatggtggcatgaggcccgtctgaaaagcggatttgg-gtagcttctagctgctcaact-tctctcaacccttgatatgatgta----cactgtattttccggtgtgattttc----------------------------------------------------------------------------------------------------------------------------------------------------------------------------------------------------gatccaccggaaagaacaatcttaattcgtttg-aacattgtctttatgt---------tacaa----gtt--taataa--tc-aaaactttcaacaacggatctcttggctctagcatcgatgaagaacgcagcgaaatgcgaaaagtagtatgaattgcagaattcagtgaatcatcgaatctttgaacgcacattgcaccttttggtattccaaaaggtatacctgttcgagcgttatttcgacatatcaag--ctcagcttgatgatgaatttccac---------tatatagtgaattctaaaaatgtgttggtgttgattgaaacaaccatct-gccaccagatgtttggcatgaagggggtttctttcatcgcttgtc-atatatatta-atattctgatt
>Bathelium_madreporiforme_LC127396
ggccatatcgagcttgctgtgcccgtgtt-ccacgtt-ggtaaggacacatg-gggcatcgcattagttaagagc--ttcatcgctaattcact----ctaggttttatcggcaaaatcaagaagcttcttgaaatatgctgccaccattgtggcaagatcctcatggatgaagtcagtaatcgacttaaccataagctgatcggttgtacacaa-tgtgctaacatgacgtgactc--aagaccaacccagcgttcatcgaagccttgaagtcccgagatcgcaaacgtcgctttgacaagatatggaccctgtgcaagagcaaaaagaaatgcgaacgcgatcctcaggacaatcctgacgccgaagaaaatgccgaccagcctaagaagcccacctcgacccgaggcgggtgcggaaatgttgcaccagacatcagaaaagatggactgaaactacttggcacctggaaatatgataaatcagaagaggaagacgaggaacgtcgcattgaaaagaagtatatcactcctcaacaagcccttgatgccttcaaccacatttcagacgaagacctgcaaaaaattggtctgggcagcgactacgcaaagccaaaatggatgatcctcaccgtccttcctgtcccgcctcctccagtccgccccagtatctctgttgatggaactggtcaggggttgcgcggtgaagatgatttgacatacaaactcagtgacatcatccgagccaacgccaacgtcaagaagtgcaaagcagagggctcgccaggtcacattgtgtcggagttcgagacccttttgcagtaccatgtcgcaacatacatggacttaagcatatcaataagcggaggaaaagaaaccaactgggattgcctcagtaacggcgagtgaagcggcaaaagctcaaatttgaaatctgccatccggccgagttgtaatttacagaggatgctttggattctgtctggtgtaaagtcctttggaacagggcgccgtggaggatgaaagttccgtacgtatcagatccagtttcca-tgtaaagctccttcaaagagtcgagttgtttgggaatgcagctctaagtgggaggtaaatttcttccaaagctaaataccggctagagaccgatagcgcacaagtagagtgatcgaaagatgaaaagcactttgaaaagagagttaaaaagcacgtgaaattgttgaaagggaagcttatgtcatcagacttgatgctgaagttcagcc-ttttggtgtattctttggt--atcaggctagcatcaatttgaacagctggataaaaacttcgggaatgtagctcttc--ggagtgttatagcccgatgcagaatgcggcttgttcagattgaggtccgcttttgaggatgctggcgtaatggtggcatgaggcccgtctgaaaagcgggttggg-gtagcttctagctgctcaact-tctctcaacccttgatatgatgta----cactgtattttccggtgtgattttc----------------------------------------------------------------------------------------------------------------------------------------------------------------------------------------------------gatccaccggaaagaacaatcttaattcgtttg-aacattgtctttatgt---------tacaa----gtt--taataa--tc-aaaactttcaacaacggatctcttggctctagcatcgatgaagaacgcagcgaaatgcgaaaagtagtatgaattgcagaattcagtgaatcatcgaatctttgaacgcacattgcaccttttggtattccaaaaggtatacctgttcgagcgttatttcgacatatcaag--ctcagcttgatgatgaatttccac---------tatatagtgaattctaaaaatgtgttggtgttgattgaaacaaccatct-gccaccagatgtttggcatgaagggggtttctttcatcgcttgtc-atatatatta-atatctgat--
