# Supplementary material for: Morphological and Phylogenetic Characterizations Reveal Five New Species of Astrothelium (Trypetheliales, Ascomycota) from China
Source: J Fungi (Basel). 2022 Sep 22;8(10):994. doi: 10.3390/jof8100994 (PMC9604869; doi:10.3390/jof8100994)
Supplement: Supplementary file 1 [file jof-08-00994-s001.zip › jof-1907393-Supplementary file 5 LSU_aln_trim.fas]

>Astrothelium_aenascens_LC127403
gagttgtaatttgcagaggatgttatggaatctgtttggactcaagtcctttggaaaaaggcgccaaggagagtgacagtctcgtactttcc-aatacattttcca--tgtataactccttcaaagagtcgagttgtttgggaatgcagctctaagtgggacgtaaatttgttccaaagctaaataccggctagagaccgatagcgcacaagtagagtgatcgaaagatgaaaagcactttgaaaagagagttaaaaagcacgtgaaattgttgaaagggaagcttatgtcatcagaaatggtgt-cgttgttcagccttttggtgtattcaatga-taaccatgctagcatcagtttgaatagctggataaaaac-tcggaaatgtagctctctc--gggagtg-ttatagttcgggatagaatgcagctcatttagactgaggaccgctttaaggatgc
>Astrothelium_aenascens_LC127404
gagttgtaatttgcagaggatgttatggaatctgtttggactcaagtcctttggaaaaaggcgccaaggagagtgacagtctcgtactttcc-aatacattttcca--tgtataactccttcaaagagtcgagttgtttgggaatgcagctctaagtgggacgtaaatttgttccaaagctaaataccggctagagaccgatagcgcacaagtagagtgatcgaaagatgaaaagcactttgaaaagagagttaaaaagcacgtgaaattgttgaaagggaagcttatgtcatcagaaatggtgt-cgttgttcagccttttggtgtattcaatga-taaccatgctagcatcagtttgaatagctggataaaaac-tcggaaatgtagctctctc--gggagtg-ttatagttcgggatagaatgcagctcatttagactgaggaccgctttaaggatgc
>Astrothelium_aeneum_KX215606
-agttgtaatttgcagaggatgtgatggaatttgtttgaaatcaagtcctttggaaaaaggcgccatggagagtgaaagtctcgtccgtttc-gcaacattttccg--tatatcactccttcaaagagtcgagttgtttgggaatgcagctcaaaatgggacgtaaatttgttccaaagctaaataccggctagagaccgatagcgcacaagtagagtgatcgaaagatgaaaagcactttgaaaagagagttaaacagcacgtgaaattgttgaaagggaagcttatgtcatcagaaatgacgt-tcatgttcagccttttggtcaattcatgaa-cgatcaagttagcatcaattgggataacgggacaaaagtgttggaaatgtagttttctccggaaaatc-ttatagtccgatacagaatgccgcta-----------------------------
>Astrothelium_aff._norisianum_MPN23B_KX215607
gagttgtaatttgcagaggatgtcatgggatttgtatggacaaaagttctttggaaaaagacgccatggagagtgacagtctcgtcctgtccaatcacattttccg--catatgactccttcgaagagtcgagttgtttgggaatgcagctcaaagcgggacgtaaatttgttccaaagctaaataccggctagagaccgatagcgcacaagtagagtgatcgaaagatgaaaagcactttgaaaagagagttaaaaagcacgtgaaattgttgaaagggaagcttatgtcatcagaaatgacgt-caatgttcagccttttggtgtattcattgg-ttgtcaagctagcatcaattgggatagtcggacaaaagtgttggaaatgtagctcctcc--gggagtg-ttatagtcggacacagaatgcgactaatgccgattgaggaccgctgataggatgc
>Astrothelium_aff._obscurum_MPN194_KX215608
gagttgtaatttgcagaggatgttgtggaatctgtatggactcaagttttttggaaaaagacgccatggagagtgacagactcgtactttcc-aatacattttccg--tgtacagctccttcaaagagtcgagttgtttgggaatgcagctcaaaatgggacgtaaatttgttccaaagctaaataccggctagagaccgatagcgcacaagtagagtgatcgaaagatgaaaagcactttgaaaagagagttaaacagcacgtgaaattgttgaaagggaagcttgcgtcatcagcaatgacgt-cactgttcagccttttggtgtattcagtgc-ccgtcaggccagcatcgattggggtagttggacaaaagtgttggaaatgta-------------------------------------------------------------------------
>Astrothelium_aff._scorioides_Caceres__Aptroot_11137_(F)_KM453765
gagttgtaatttgcagaggatgtcatgggatttgtgcagactcaagttctttggaaaaagacgccatggagagtgacagtctcgtcctgtct-accacacttccct--cgtatgactccttcgaagagtcgagttgtttgggaatgcagctcaaagtgggacgtaaatttgttccaaagctaaataccggctagagaccgatagcgcacaagtagagtgatcgaaagatgaaaagcactttgaaaagagagttaaaaagcacgtgaaattgttgaaagggaagcttatgtcatcagaaatgacgg-caatgttcagccttttggtgtattcattgc-ctgtcaggctagcatcaattggggtggctggataaaagcttcggaaatgtagctcctcc--gggagtg-ttatagtccgatgcagaatgcagccaatcccgattgaggaccgctttgaggatgc
>Astrothelium_aff._sepultum_MPN229_KX215609
gagttgtaatttgcagaggatgtcatgggatttgtgtgggcgcaagttctttggaaaaagacgccatggagagtgacagtctcgtcccgtcccaccacactttccg-ccgtatgactccttcaaagagtcgagttgtttgggaatgcagctcaaagtgggacgtaaatttgttccaaagctaaataccggctagagaccgatagcgcacaagtagagtgatcgaaagatgaaaagcactttgaaaagagagttaaaaagcacgtgaaattgttgaaagggaagcttatgccatcagaaatggcgt-caatgttcagctttttggtgtactcattgattggccatgctagcatcaattgggatagtcggataaaagtgttggaaatgtagctccctc--gggagtg-ttatagtccgacacagaatgcgtctaatcccgattgaggaccgcctttaggatgc
>Astrothelium_cf._robustum_Mercado-Diaz_586_(F)_KM453760
-----------------------catggaatttgtatggactcaaattctttggaaaaagatgccatggagagtgacagactcgttctgtcc-aatacattttcca-ttgtatgactccttcaaagagtcgagttgtttgggaatgcagctcaaagtgggacgtaaatttgttccaaagctaaataccggctagagaccgatagcgcacaagtagagtgatcgaaagatgaaaagcactttgaaaagagagttaaaaagcacgtgaaattgttgaaagggaagcttgtgtcatcagtaatgacgc-cgctgttcagccttttggtgtattcagtggtttgtcaggctagcatcgattgggacagttggataaaagtgttggaaatgtagctctctc--gggagtg-ttatagtccgatacagcatgcaactcgccccgatcgagg----------------
>Astrothelium_cinereorosellum_KX215610
gagttgtaatttgcagaggatgttatggaatctgtttggactcaagtcctttggaaaaaggcgccatggagagtgacagtctcgtactttcc-aatacattttcca--tgtataactccttcaaagagtcgagttgtttgggaatgcagctctaagtgggacgtaaatttgttccaaagctaaataccggctagagaccgatagcgcacaagtagagtgatcgaaagatgaaaagcactttgaaaagagagttaaaaagcacgtgaaattgttgaaagggaagcttatgtcatcagaaatggtgt-tgttgttcagccttttggtgtattcaacga-ttgccaggctagcatcagtttggatagctggataaaaac-ttggaaatgtagctccttc--gggagtg-ttatagtccggggtagaatgcagttcatttagactgaggaccgctt---------
>Astrothelium_confusum_GU327710
--------atttgcagaggatgttatggaatctgtatggactcaaattctttggaaaaagatgccatggagagtgacagtctcgtacttttc-aatacattttcca--tgtataactccttcaaagagtcgagttgtttgggaatgcagctctaagtgggacgtaaatttgttccaaagctaaataccggctagagaccgatagcgcacaagtagagtgatcgaaagatgaaaagcactttgaaaagagagttaaaaagcacgtgaaattgttgaaagggaagcttatgtcatcagcaatgacgt-cattgttcagccttttggtgtattcaatga-ttgtcaggctagcatcaatttggatagttggataaaagtgttggaa------------------------------------------------------------------------------
>Astrothelium_crassum_KM453761
gagttgtaatttgcagaggatgttatggaatctgtatggactcaaattctttggaaaaagatgccatggagagtgacagtctcgtacttttc-aatacattttcca--tgtataactccttcaaagagtcgagttgtttgggaatgcagctctaagtgggacgtaaatttgttccaaagctaaataccggctagagaccgatagcgcacaagtagagtgatcgaaagatgaaaagcactttgaaaagagagttaaaaagcacgtgaaattgttgaaagggaagcttatgtcgtcagtaatggtgt-cattgttcagccttttggtgtactcaatga-ctaccaggctagcatcaatttggatagttggataaaagtgtcggaaatgtagctcttcc--gagagtg-ttatagtctgatatagaatgcaactcatccagattgaggaccgcttttttgagga
>Astrothelium_croceum_KX215611
gagttgtaatttgcagagaatgtgatggaatttgtatggaatcaagtcctttggaaaaaggcgccatggaaagtgaaagtcttgtgcttttc-aatacattttcca--ccaatcactccttcaaagagtcgagttgtttgggaatgcagctcaaaacgggacgtaaatttgttccaaagctaaataccggctagagaccgatagcgcacaagtagagtgatcgaaagatgaaaagcactttgaaaagagagttaaacagcacgtgaaattgttgaaagggaagcttatgtcatcagaaatgacgt-caatgttcagccttttggtgtattcattga-tggtcaagttagcatcaattgggatagcgggacaaacgtattgggaatgtagttttctccggaaaatc-ttatagcccgttacagcatgccgctaaccccgattga------------------
>Astrothelium_degenerans_KX215612
gagttgtaatttgcagaggatgttatggaatctgtgcggtttcaagttctttggaaaaagacgccacggagagtgacagtctcgtactttcc-gacacagtttcca--tgtataactccctcaaagagtcgagttgtttgggaatgcagctcaaagtgggacgtaaatttgttccaaagctaaataccggctagagaccgatagcgcacaagtagagtgatcgaaagatgaaaagcactttgaaaagagagttaaaaagcacgtgaaattgttgaaagggaagcttatgtcgtcagaaatggcgt-cgctgttcagccttttggtgtattcggcga--tgtcaggctagcatcagtttgtgcagctggaaaaaagtgttggaaatgtagctccccc--gggagtg-ttatagtctgatacacaatgcagctagcgcagactgaggaccgctttgaggatgc
>Astrothelium_degenerans_KX215613
gagttgtaatttgcagaggatgttatggaatctgtgcggtttcaagttctttggaaaaagacgccatggagagtgacagtctcgtactttcc-gacacagtttcca--tgtataactccttcaaagagtcgagttgtttgggaatgcagctcaaagtgggacgtaaatttgttccaaagctaaataccggctagagaccgatagcgcacaagtagagtgatcgaaagatgaaaagcactttgaaaagagagttaaaaagcacgtgaaattgttgaaagggaagcttatgtcgtcagaaatggtgt-cgctgttcagccttttggtgtattcggcga--cgtcaggccagcatcagtttgtgcagctggataaaagtgttggaaatgtagctcctcc--gggagtg-ttatagtctgatacacaatgcagctagcgcagactgaggaccgctttaaggatgc
>Astrothelium_eustomum_KM453762
gagttgtaatttgcagaggatgttttgaaacttgtatgcaatcaaattctttggaaaaagatgccatggaaagtgacagtcttgtgctttgt-aatacatgtttcg--tacaaaactccttcaaagagtcgagttgtttgggaatgcagctcaaagtgggacgtaaatttgttccaaagctaaataccggctagagaccgatagcgcacaagtagagtgatcgaaagatgaaaagcactttgaaaagagagttaaaaagcacgtgaaattgttgaaagggaagcttatgtcatcagaaatattct-ccatgttcagccgtatggtcaattcatgga-cgaataggctagcattaattgagattgttggataaaact-ttggaaatgtagctcttcc--gagagtg-ttatagtccaaaatgtaatacaacgcatctcgattgaggaccgcttataggatgc
>Astrothelium_flavocoronatum_LC127397
gagttgtaatttacagaggatgttgtggaatctgtatggactcaagttctttggaaaaagacgccatggagagtgacagactcgtactttcc-aatacattttccg--tgtacagctccttcaaagagtcgagttgtttgggaatgcagctcaaaatgggacgtaaatttgttccaaagctaaataccggctagagaccgatagcgcacaagtagagtgatcgaaagatgaaaagcactttgaaaagagagttaaacagcacgtgaaattgttgaaagggaagcttgcgtcatcagcaatgacgt-cactgttcagccttttggtgtattcagtgc-ccgtcaggccagcatcgattggggtagttggacaaaagtgttggaaatgtagctcgtcc--gcgagtg-ttatagtccgatacagcatgcaactcatcccgatcgaggaccgcttaaaggatgc
>Astrothelium_flavocoronatum_LC127398
gagttgtaatttatagaggatgttgtggaatctgtatggactcaagttctttggaaaaagacgccatggagagtgacagactcgtactttcc-aatacattttccg--tgtacagctccttcaaagagtcgagttgtttgggaatgcagctcaaaatgggacgtaaatttgttccaaagctaaataccggctagagaccgatagcgcacaagtagagtgatcgaaagatgaaaagcactttgaaaagagagttaaacagcacgtgaaattgttgaaagggaagcttgcgtcatcagcaatgacgt-cactgttcagcc--ttggtgtattcagtgc-ccgtcaggccagcatcgattggggtagttggacaaaagtgttggaaatgtagctcgtcc--gcgagtg-ttatagtccgatacagcatgcaactcatcccgatcgaggaccgcttaaaggatgc
>Astrothelium_floridanum_KX215617
-----gtaatttacagaggatgccatggaatctgtatggactcaaattctttggaaaaagatgccatggagagtgacagtctcgtactttcc-gatacattttccg-ttgtatggctccttcaacgagtcgagttgtttgggaatgcagctcaaagtgggacgtaaatttgttccaaagctaaatacaggctagagaccgatagcgcacaagtagagtgatcgaaagatgaaaagcactttgaaaagagagttaaaaagcacgtgaaattgttgaaagggaagcttatgtcatcagaactgacgt-cgttgttcagccttttggtgtattcgacga-tcgtcatgccagcatcaatttgggtagttggataaaagtgttggaaatgtggcttcttc--ggaagtgtttatagtccgatacagcatgcaactcgtccagattgaggaccgcttt--------
>Astrothelium_floridanum_KX215618
----tgtaatttacagaggatgccatgggatctgtatggactcaaattctttggaaaaagatgccatggagagtgacagtctcgtactttcc-gatacagtttccg-ttgtatggctccttcaacgagtcgagttgtttgggaatgcagctcaaagtgggacgtaaatttgttccaaagctaaatataggctagagaccgatagcgcacaagtagagtgatcgaaagatgaaaagcactttgaaaagagagttaaaaagcacgtgaaattgttgaaagggaagcttatgtcatcagaactgacgt-cgtcgttcagccttttggtgtactcgacga-tcgtcatgccagcatcaatttgggcagttggataaaagtgttggaaatgtggcttcttc--ggaagtgtttatagtccgatacagcatgcaactcgtccagattgaggaccgctttt-------
>Astrothelium_galbineum_KM453763
gagttgtaacttgcagaggatgttatggaatctgtatggactcaaattctttggaaaaagatgccatggagagtgacagactcgtactttcc-actacattttcca--tgtataactccttcaaagagtcgagttgtttgggaatgcagctctaagtgggacgtaaatttgttccaaagctaaataccggctagagaccgatagcgcacaagtagagtgatcgaaagatgaaaagcactttgaaaagagagttaaaaagcacgtgaaattgttgaaagggaagcttatgtcatcagtaatgacgg-cattgttcagccttttggtgtattcaatgtcttgtcaggctagcatcagtttggatagatggataaaagtgttggaaatgtaacttcccc--ggaagtg-ttatagtccaatacagaatgcagcttacccagactgaggaccgctttgaggatgc
>Astrothelium_grossum_KX215619
---------tttgcagaggatgtcatgggatttgtgcagactcaagttctttggaaaaagacgccatggagagtgacagtctcgtcctgtct-accacacttccct--cgtatgactccttcgaagagtcgagttgtttgggaatgcagctcaaagtgggacgtaaatttgttccaaagctaaataccggctagagaccgatagcgcacaagtagagtgatcgaaagatgaaaagcactttgaaaagagagttaaaaagcacgtgaaattgttgaaagggaagcttatgtcatcagaaatgacgg-caatgttcagccttttggtgtattcattgc-ttgttaggctagcatcaattggggtggctggataaaagcttcggaaatgtagctcctcc--gggagtg-ttatagtccgatgcagaatgcagccaatcccgattgaggaccgctttgaggatgc
>Astrothelium_grossum_KX215620
gagttgtaatttgcagaggatgtcatgggatttgtgcagactcaagttctttggaaaaagacgccatggagagtgacagtctcgtcctgtct-accacacttccct--cgtatgactccttcgaagagtcgagttgtttgggaatgcagctcaaagtgggacgtaaatttgttccaaagctaaataccggctagagaccgatagcgcacaagtagagtgatcgaaagatgaaaagcactttgaaaagagagttaaaaagcacgtgaaattgttgaaagggaagcttatgtcatcagaaatgacgg-caatgttcagccttttggtgtattcattgc-ttgttaggctagcatcaattggggtggctggataaaagcttcggaaatgtagctcctcc--gggagtg-ttatagtccgatgcagaatgcagccaatcccgattgaggaccgctttgaggatgc
>Astrothelium_grossum_KX215621
gagttgtaatttgcagaggatgtcatgggatttgtgcagactcaagttctttggaaaaagacgccatggagagtgacagtctcgtcctgtct-accacacttccct--cgtatgactccttcgaagagtcgagttgtttgggaatgcagctcaaagtgggacgtaaatttgttccaaagctaaataccggctagagaccgatagcgcacaagtagagtgatcgaaagatgaaaagcactttgaaaagagagttaaaaagcacgtgaaattgttgaaagggaagcttatgtcatcagaaatgacgg-caatgttcagccttttggtgtattcattgc-ttgttaggctagcatcaattggggtggctggataaaagcttcggaaatgtagctcctcc--gggagtg-ttatagtccgatgcagaatgcagccaatcccgattgaggaccgctttgaggatgc
>Astrothelium_grossum_KX215622
gagttgtaatttgcagaggatgtcatgggatttgtgcaggctcaagttctttggaaaaagacgccatggagagtgacagtctcgtcctgtct-accacacttccct--cgtatgactccttcgaagagtcgagttgtttgggaatgcagctcaaagtgggacgtaaatttgttccaaagctaaataccggctagagaccgatagcgcacaagtagagtgatcgaaagatgaaaagcactttgaaaagagagttaaaaagcacgtgaaattgttgaaagggaagcttatgtcatcagaaatgacgg-caatgttcagccttttggtgtattcattgc-ttgttaggctagcatcaattggggtggctggataaaagcttcggaaatgtagctcctcc--gggagtg-ttatagtccgatgcagaatgcagccaatcccgat---------------------
>Astrothelium_grossum_KX215623
gagttgtaatttgcagaggatgtcatgggatttgtgcggactcaagttctttggaaaaagacgccatggagagtgacagtctcgtcctgtcc-accacacttccct--cgtatgactccttcgaagagtcgagttgtttgggaatgcagctcaaagtgggacgtaaatttgttccaaagctaaataccggctagagaccgatagcgcacaagtagagtgatcgaaagatgaaaagcactttgaaaagagagttaaaaagcacgtgaaattgttgaaagggaagcttatgtcatcagaaatgacgg-caatgttcagccttttggtgtattcattgc-ttgtcaggctagcatcaattggggtgactggataaaagcttcggaaatgtagctcctcc--gggagtg-ttatagtccgatgcagaatgcagccaatcccgattgaggaccg------------
>Astrothelium_jiangxiense_sp_nov_JX19042
gagttgtaatttgcagaggatgttatggaatctgtgtggactcaagttctttggaaaaagacgccatggagagtgacagtctcgtactttcc-accacattttccg--tgtatagctccttcaaagagtcgagttgtttgggaatgcagctctaagtgggacgtaaatttgttccaaagctaaataccggctagagaccgatagcgcacaagtagagtgatcgaaagatgaaaagcactttgaaaagagagtcaaacagcacgtgaaattgttgaaagggaagcttatgtcatcagaaatggtct-cattgttcagccttttggtgtattcaatga-tgactaggctagcatcagtttggacagctggataaaagtgttggaaatgtagctccccc--gggagtg-ttatagtctgatacagaatgcagctcgtccagactgaggaccgctttaaggatgc
>Astrothelium_jiangxiense_sp_nov_JX19053
gagttgtaatttgcagaggatgttatggaatctgtgtggactcaagttctttggaaaaagacgccatggagagtgacagtctcgtactttcc-accacattttccg--tgtataactccttcaaagagtcgagttgtttgggaatgcagctctaagtgggacgtaaatttgttccaaagctaaataccggctagagaccgatagcgcacaagtagagtgatcgaaagatgaaaagcactttgaaaagagagtcaaacagcacgtgaaattgttgaaagggaagcttatgtcatcagaaatggtct-cattgttcagccttttggtgtattcaatga-tggctaggctagcatcagtttggacagctggataaaagtgttggaaatgtagctccccc--gggagtg-ttatagtctgatacagaatgcagctcgtccagactgaggaccgctttaaggatgc
>Astrothelium_kunzei_KX215624
gagttgtaatttgcagaggatgttatgaaacttgtatggactcaaattctttggaaaaagatgccatggagagtgacagtctcgtgctttcc-aatacacttttca--tgtataactccttcaaagagtcgagttgtttgggaatgcagctcaaagtgggacgtaaatttgttccaaagctaaataccggctagagaccgatagcgcacaagtagagtgatcgaaagatgaaaagcactttgaaaagagagttaaacagcacgtgaaattgttgaaagggaagcttatgtcatcagaaatggcgt-cattgttcagccttttggtgtaatcaatga--cgtcaggccagcatcagttggggtagtcggacaaaagcgttggaaatgtaacttttcc--gaaagtg-ttatagtctgatgcggcatgcgactaatcccgactgaggaccgctaagaggatgc
>Astrothelium_kunzei_KX215625
---------tttgcagaggatgttatgaaacttgtatggactcaaattctttggaaaaagatgccatggagagtgacagtctcgtgctttcc-aatacacttttca--tgtataactccttcaaagagtcgagttgtttgggaatgcagctcaaagtgggacgtaaatttgttccaaagctaaataccggctagagaccgatagcgcacaagtagagtgatcgaaagatgaaaagcactttgaaaagagagttaaacagcacgtgaaattgttgaaagggaagcttatgtcatcagaaatggcgt-tattgttcagccttttggtgtaatcaatga--cgtcaggccagcatcagttggggtagtcggataaaagcgttggaaatgtaacttttcc--gaaagtg-ttatagtctgatgcagcatgcgactaatcccgactgaggaccgctaagaggatgc
>Astrothelium_leucoconicum_KM453764
gagttgtaatttgcagaggatgttatggaatctgtatggactcaagttctttggaaaaagacgccatggagagtgacagactcgtactgtcc-cctacattttcca-ctgtataactccttcaaagagtcgagttgtttgggaatgcagctcaaagtgggacgtaaatttgttccaaagctaaataccggctagagaccgatagcgcacaagtagagtgatcgaaagatgaaaagcactttgaaaagagagttaaaaagcacgtgaaattgttgaaagggaagcttatgtcatcagcaatgacgt-cgctgttcagccttttggtgtattcagtg--ttgtcaggctagcatcgattgggatagttggacaaaagtgttggaaatgtagctcgcttcggggagtg-ttatagtccgatacagcacgcaactcatctcgatcgaggaccgcttataggatg-
>Astrothelium_leucosessile_KX215626
----tgtaatttgcagaggatgttttgaaacttgtatgcaatcaaattctttggaaaaagatgccatggaaagtgacagtcttgtgctttgt-aatacatgtttcg--tacaaaactccttcaaagagtcgagttgtttgggaatgcagctcaaagtgggacgtaaatttgttccaaagctaaataccagctagagaccgatagcgcacaagtagagtgatcgaaagatgaaaagcactttgaaaagagagttaaaaagcacgtgaaattgttgaaagggaagcttatgtcatcagaaatattct-ccatgttcagccgtatggtcaattcatgga-cgaataggctagcatcaattgagatcgttggataaaact-ttggaaatgtagctcttcc--gagagtg-ttatagtccaaaatgtaatacaacgcatctcgattgaggaccgcttataggatgc
>Astrothelium_leucosessile_KX215627
gagttgtaatttgcagaggatgttttgagacttgtatgcaatcaaattctttggaaaaagatgccatggaaagtgacagtcttgtactttgt-actacatgtttcg--tacaaaactccttcaaagagtcgagttgtttgggaatgcagctcaaagtgggacgtaaatttgttccaaagctaaataccggctagagaccgatagcgcacaagtagagtgatcgaaagatgaaaagcactttgaaaagagagttaaaaagcacgtgaaattgttgaaagggaagcttatgtcatcagaaatattct-ccatgttcagccttttggtcaattcatgga-tgaataggctagcatcaattgaggtcgttggataaaact-ttggaaatgtagctcttcc--gagagtg-ttatagtccaaaatgtaatacaacgcat---------------------------
>Astrothelium_macrocarpum_KX215628
gagttgtaatttgcagaggatgttatggaatctgtatggactcaaattctttggaaaaagatgccatggagagtgacagactcgtactttcc-actacattttcca--tgtataactccttcaaagagtcgagttgtttgggaatgcagctctaagtgggacgtaaatttgttccaaagctaaataccggctagagaccgatagcgcacaagtagagtgatcgaaagatgaaaagcactttgaaaagagagttaaaaagcacgtgaaattgttgaaagggaagcttatgtcatcagtaatgacgg-cattgttcagccttttggtgtattcaatgtcttgtcaggctagcatcagtttggatagatggataaaagtgttggaaatgtaacttcccc--ggaagtg-ttatagtccgatacagaatgcagcttacccagactgaggaccgctttgaggatgc
>Astrothelium_macrocarpum_KX215629
----tgtaatttgcagaggatgttatggaatctgtatggactcaaattctttggaaaaagatgccatggagagtgacagactcgtactttcc-actacattttcca--tgtataactccttcaaagagtcgagttgtttgggaatgcagctctaagtgggacgtaaatttgttccaaagctaaataccggctagagaccgatagcgcacaagtagagtgatcgaaagatgaaaagcactttgaaaagagagttaaaaagcacgtgaaattgttgaaagggaagcttatgtcatcagtaatgacgg-tattgttcagccttttggtgtattcaatgtcttgtcaggctagcatcagtttggatagatggataaaagtgttggaaatgtaacttcccc--ggaagtg-ttatagtccgatacagaatgcagcttacccagactgaggaccgctttgaggatgc
>Astrothelium_macrocarpum_KX215630
gagttgtaatttgcagaggatgttatggaatctgtatggactcaaattctttggaaaaagatgccatggagagtgacagactcgtactttcc-actacattttcca--tgtataactccttcaaagagtcgagttgtttgggaatgcagctctaagtgggacgtaaatttgttccaaagctaaataccggctagagaccgatagcgcacaagtagagtgatcgaaagatgaaaagcactttgaaaagagagttaaaaagcacgtgaaattgttgaaagggaagcttatgtcatcagtaatgacgg-cattgttcagccttttggtgtattcaatgtctcgtcaggctagcatcagtttggatagctggataaaagtgttggaaatgtaacttctcc--ggaagtg-ttatagtccgatacagaatgcagcttatcc-------------------------
>Astrothelium_macrocarpum_KX215631
gagttgtaatttgcagaggatgttatggaatctgtatggactcaaattctttggaaaaagatgccatggagagtgacagactcgtactttct-actacattttcca--tgtataactccttcaaagagtcgagttgtttgggaatgcagctctaagtgggacgtaaatttgttccaaagctaaataccggctagagaccgatagcgcacaagtagagtgatcgaaagatgaaaagcactttgaaaagagagttaaaaagcacgtgaaattgttgaaagggaagcttatgtcatcagtaatgacgg-cattgttcagccttttggtgtattcaatgt-ttgtcaggctagcatcagtttgggtagctggataaaagtgttggaaatgtaact----------------------------------------------------------------------
>Astrothelium_macrocarpum_LC127399
gagttgtaatttgcagaggatgttatggaatctgtatggactcaaattctttggaaaaagatgccatggagagtgacagactcgtactttcc-actacattttcca--cgtataactccttcaaagagtcgagttgtttgggaatgcagctctaagtgggacgtaaatttgttccaaagctaaataccagctagagaccgatagcgcacaagtagagtgatcgaaagatgaaaagcactttgaaaagagagttaaaaagcacgtgaaattgttgaaagggaagcttatgtcatcagtaatgacgg-cattgttcagccttttggtgtattcaatgtcttgtcaggctagcatcagtttgggtagctggacaaaagtgttggaaatgtaacttctcc--ggaagtg-ttatagtccgatacagaatgcagcttattcagactgaggaccgctttaaggatgc
>Astrothelium_macrocarpum_LC127400
gagttgtaatttgcagaggatgttatggaatctgtatggactcaaattctttggaaaaagatgccatggagagtgacagactcgtactttcc-actacattttcca--cgtataactccttcaaagagtcgagttgtttgggaatgcagctctaagtgggacgtaaatttgttccaaagctaaataccagctagagaccgatagcgcacaagtagagtgatcgaaagatgaaaagcactttgaaaagagagttaaaaagcacgtgaaattgttgaaagggaagcttatgtcatcagtaatgacgg-cattgttcagccttttggtgtattcaatgtcttgtcaggctagcatcagtttgggtagctggacaaaagtgttggaaatgtaacttctcc--ggaagtg-ttatagtccgatacagaatgcagcttattcagactgaggaccgctttaaggatgc
>Astrothelium_macrocarpum_LC127401
gagttgtaatttgcagaggatgttatggaatctgtatggactcaaattctttggaaaaagatgccatggagagtgacagactcgtactttcc-actacattttcca--cgtataactccttcaaagagtcgagttgtttgggaatgcagctctaagtgggacgtaaatttgttccaaagctaaataccagctagagaccgatagcgcacaagtagagtgatcgaaagatgaaaagcactttgaaaagagagttaaaaagcacgtgaaattgttgaaagggaagcttatgtcatcagtaatgacgg-cattgttcagccttttggtgtattcaatgtcttgtcaggctagcatcagtttgggtagctggacaaaagtgttggaaatgtaacttctcc--ggaagtg-ttatagtccgatacagaatgcagcttattcagactgaggaccgctttaaggatgc
>Astrothelium_macrocarpum_LC127402
gagttgtaatttgcagaggatgttatggaatctgtatggactcaaattctttggaaaaagatgccatggagagtgacagactcgtactttcc-actacattttcca--cgtataactccttcaaagagtcgagttgtttgggaatgcagctctaagtgggacgtaaatttgttccaaagctaaataccagctagagaccgatagcgcacaagtagagtgatcgaaagatgaaaagcactttgaaaagagagttaaaaagcacgtgaaattgttgaaagggaagcttatgtcatcagtaatgacgg-cattgttcagccttttggtgtattcaatgtcttgtcaggctagcatcagtttgggtagctggacaaaagtgttggaaatgtaacttctcc--ggaagtg-ttatagtccgatacagaatgcagcttattcagactgaggaccgctttaaggatgc
>Astrothelium_macrostiolatum_LC127407
gagttgtaatttgcagaggatgttatggaatctgtgtggactcaagtcctttggaaaaaggcgccatggagagtgacagtctcgtactttcc-aatacattttcca--tgtataactccttcaaagagtcgagttgtttgggaatgcagctctaagtgggacgtaaatttgttccaaagctaaataccggctagagaccgatagcgcacaagtagagtgatcgaaagatgaaaagcactttgaaaagagagttaaaaagcacgtgaaattgttgaaagggaagcttatgtcatcagaaatggtgt-cgttgttcagccttttggtgtactcaatga-caaccaggctagcatcagtttgaatagctggataaaagc-ttggaaatgtagctccccc--gggagtg-ttatagtccgagacgtaatgcagctcatttagactgaggaccgcttttaggatgc
>Astrothelium_megaspermum_KX215632
gagttgtaatttgcagaggatgttatggaatttgtatggactcaagttctttggaaaaagacgccatggagagtgacagtctcgtactttcc-aatacattttcta--tgtataactccttcaaagagtcgagttgtttgggaatgcagctctaagtgggacgtaaatttgttccaaagctaaataccggctagagaccgatagcgcacaagtagagtgatcgaaagatgaaaagcactttgaaaagagagttaaaaagcacgtgaaattgttgaaagggaagcttatgtcatcagaaatggttt-cattgttcagccttttggtgtattcaatga-caatcaggctagcatcagtttggacagttggataaaagttttggaaatgtaacttctcc--ggaagtg-ttatagtccgatgcagaatgcagcttgtccagactgaggatcgctttaaggatgc
>Astrothelium_megaspermum_KX215633
gagttgtaatttgcagaggatgttatggaatttgtatggactcaagttctttggaaaaagacgccatggagagtgacagtctcgtactttcc-aatacattttcta--tgtataactccttctaagagtcgagttgtttgggaatgcagctctaagtgggacgtaaatttgttccaaagctaaataccggctagagaccgatagcgcacaagtagagtgatcgaaagatgaaaagcactttgaaaagagagttaaaaagcacgtgaaattgttgaaagggaagcttatgtcatcagaaatggttt-cattgttcagccttttggtgtattcaatga-tgaccaggctagcatcagtttggacagctggataaaagcgttggaaatgtaacttctcc--ggaagtg-ttatagtccgatgtagaatgcagctcgtccagactga------------------
>Astrothelium_meristosporum_KX215634
---------------------gttatggaatctgtgtggactcaagtcctttggaaaaaggcgccatggagagtgacagtctcgtactttcc-aatacattttcca--tgtataactccttcgaagagtcgagttgtttgggaatgcagctctaagtgggacgtaaatttgttccaaagctaaataccggctagagaccgatagcgcacaagtagagtgatcgaaagatgaaaagcactttgaaaagagagttaaaaagcacgtgaaattgttgaaagggaagcttatgtcatcagaaatggtgt-cgttgttcagccttttggtgtattcaatga-tgaccaggctagcatcagtttgaatagttggataaaagc-ttggaaatgtaactccctc--gggagtg-ttatagtccgagacatcatgcagctcattcagactgaggaccgctgtaaggatgc
>Astrothelium_neglectum_LC127410
gagttgtaatttgcagaggatgtcatgggatttgtgggggcttaagttctttggaaaaagacgccatggagagtgacagtctcgtctcgtcccaccacactttctg-ccgtatgactccttcaaagagtcgagttgtttgggaatgcagctcaaagtgggacgtaaatttgttccaaagctaaataccggctagagaccgatagcgcacaagtagagtgatcgaaagatgaaaagcactttgaaaagagagttaaaaagtacgtgaaattgttgaaagggaagcttatgtcatcagaaatggcgt-caatgttcagcgttttggtgtactcattgattagtcatgctagcatcaattgggatagtcggataaaagtgttggaaatgtaactccctc--gggagtg-ttatagtccgagacagaatgcgtctaatcccgattgaggaccgctttgaggatgc
>Astrothelium_neglectum_LC127411
gagttgtaatttgcagaggatgtcatgggatttgtgggggcttaagttctttggaaaaagacgccatggagagtgacagtctcgtctcgtcccaccacactttctg-ccgtatgactccttcaaagagtcgagttgtttgggaatgcagctcaaagtgggacgtaaatttgttccaaagctaaataccggctagagaccgatagcgcacaagtagagtgatcgaaagatgaaaagcactttgaaaagagagttaaaaagcacgtgaaattgttgaaagggaagcttatgtcatcagaaatggcgt-caatgttcagcgttttggtgtactcattgattagtcatgctagcatcaattgggatagtcggataaaagtgttggaaatgtaactccctc--gggagtg-ttatagtccgagacagaatgcgtctaatcccgattgaggaccgctttgaggatgc
>Astrothelium_neglectum_LC127412
gagttgtaatttgcagaggatgtcatgggatttgtgggggcttaagttctttggaaaaagacgccatggagagtgacagtctcgtctcgtcccaccacactttctg-ccgtatgactccttcaaagagtcgagttgtttgggaatgcagctcaaagtgggacgtaaatttgttccaaagctaaataccggctagagaccgatagcgcacaagtagagtgatcgaaagatgaaaagcactttgaaaagagagttaaaaagcacgtgaaattgttgaaagggaagcttatgtcatcagaaatggcgt-caatgttcagcgttttggtgtactcattgattagtcatgctagcatcaattgggatagtcggataaaagtgttggaaatgtaactccctc--gggagtg-ttatagtccgagacagaatgcgtctaatcccgattgaggaccgctttgaggatgc
>Astrothelium_neogalbineum_KX215635
---------------------gtgatggaatttgtatggaatcaagtcctttggaaaaaggcgccatggaaagtgaaagtcttgtgcttttc-aatacattttcca--caaatcactccttcaaagagtcgagttgtttgggaatgcagctcaaaacgggacgtaaatttgttccaaagctaaataccggctagagaccgatagcgcacaagtagagtgatcgaaagatgaaaagcactttgaaaagagagttaaacagcacgtgaaattgttgaaagggaagcttatgtcatcagaaatgacgt-caatgttcagccttttggtgtattcattgg-ttgtcaagttagcatcaattgggatagcgggataaaagtattgggaatgtagttttctccggaaaatc-ttatagcccgttacagcatgccgctaatcccgattgaggaccgcttacaggatgc
>Astrothelium_neoinspersum_KX215636
gagttgtaatttgcagaggatgtgatggaatttgtttggtcttaaatcctttggaaaaaggtgccatggagagtgaaagtctcgtatttttc-acaacattttcca-ccaaatcactccttcaaagagtcgagttgtttgggaatgcagctcaaaacgggacgtaaatttgttccaaagctaaataccggctagagaccgatagcgcacaagtagagtgatcgaaagatgaaaagcactttgaaaagagagttaaacagcacgtgaaattgttgaaagggaagcttatgtcatcagaaatgacgt-caatattcagccgtatggtgtatttattga--cgtcatgttagcatcaattgagatgatgggataaaagtgttggaaatgtggtcttctccggaattct-ttatagtccgatacataatgccaccaatctcgattgaggaccgcttataggatgc
>Astrothelium_neovariolosum_LC127408
gagttgtaatttgcagaggatgttatggaatttgtttggactcaagtcctttggaaaaaggcgccatggagagtgacagtctcgtactttcc-aattcattttcca--tgtataactccttcaaagagtcgagttgtttgggaatgcagctctaagtgggacgtaaatttgttccaaagctaaataccggctagagaccgatagcgcacaagtagagtgatcgaaagatgaaaagcactttgaaaagagagttaaaaagcacgtgaaattgttgaaagggaagcttatgtcatcagaaatgatgt-cattgttcagccttttggtgtattcaatga--tatcaggctagcatcagtttggatagttggataaaagtgttggaaatgtagctcctcc--gggagtg-ttatagtctgatacataatgcagcttatccagactgaggaccgctttaaggatgc
>Astrothelium_neovariolosum_LC127409
gagttgtaatttgcagaggatgttatggaatttgtttggactcaagtcctttggaaaaaggcgccatggagagtgacagtctcgtactttcc-aattcattttcca--tgtataactccttcaaagagtcgagttgtttgggaatgcagctctaagtgggacgtaaatttgttccaaagctaaataccggctagagaccgatagcgcacaagtagagtgatcgaaagatgaaaagcactttgaaaagagagttaaaaagcacgtgaaattgttgaaagggaagcttatgtcatcagaaatgatgt-cattgttcagccttttggtgtattcaatga--tatcaggctagcatcagtttggatagttggataaaagtgttggaaatgtagctcctcc--gggagtg-ttatagtccgatacataatgcagcttatccagactgaggaccgctttaaggatgc
>Astrothelium_nicaraguense_KX215637
---------tttgcagaggatgttatggaatctgtgcggactcaagtcctttggaaaaaggcgccatggagagtgacagtctcgtgctttcc-gatacattttccg--cgtataactccttcgaagagtcgagttgtttgggaatgcagctcaaagtgggacgtaaatttgttccaaagctaaataccggctagaacccgatagcgcacaagtagagtgatcgaaagatgaaaagcactttgaaaagagagttaaaaagcacgtgaaattgttgaaagggaagcttatgtcgtcagaactgatgt-cgttgttcagcctgttggtgtattcaacga-tcgtcatgccagcatcaatttgggcagttggacaaaagtggcggaaatgtgactccccc--gggagcg-ttatagtccgctgcagaatgcaactcgtccagattgaggaccgctt---------
>Astrothelium_nicaraguense_KX215638
---------tttgcagaggatgttatggaatctgtacggactcaagtcctttggaaaaaggcgccatggagagtgacagtctcgtgctttcc-gatacattttccg--cgtataactccttcgaagagtcgagttgtttgggaatgcagctcaaagtgggacgtaaatttgttccaaagctaaataccggctagaacccgatagcgcacaagtagagtgatcgaaagatgaaaagcactttgaaaagagagttaaaaagcacgtgaaattgttgaaagggaagcttatgtcgtcagaactgatgt-cgttgttcagcctgttggtgtattcaacga-tcgtcatgccagcatcaatttgggcagttggacaaaagtggcggaaatgtgactccccc--gggagcg-ttatagtccgctgcagaatgcaactcgtccagattgaggaccgctt---------
>Astrothelium_nicaraguense_KX215639
----tgtaatttgcagaggatgttatggaatctgtacggactcaagtcctttggaaaaaggcgccatggagagtgacagtctcgtgctttcc-gatacattttccg--cgtataactccttcgaagagtcgagttgtttgggaatgcagctcaaagtgggacgtaaatttgttccaaagctaaataccggctagaacccgatagcgcacaagtagagtgatcgaaagatgaaaagcactttgaaaagagagttaaaaagcacgtgaaattgttgaaagggaagcttatgtcgtcagaactgatgt-cgttgttcagcctgttggtgtattcaacga-tcgtcatgccagcatcaatttgggcagttggacaaaagtggcggaaatgtgactccccc--gggagcg-ttatagtccgctgcagaatgcaactcgtccagattgaggaccgctttgaggatgc
>Astrothelium_nitidiusculum_KX215640
gagttgtaatttgcagaggatgttatggaatttgtatgaactcaaattctttggaaaaagatgctacgaagagtgaaagcctcgtactgttc-aatacatttttca--tgtataactccttcaaagagtcgagttgtttgggaatgcagctcaaagtgggacgtaaatttgttccaaagctaaatactggctagagaccgatagcgcacaagtagagtgatcgaaagatgaaaagcactttgaaaagagagttaaaaagcacgtgaaattgttgaaagggaagcttatgtcatcagaaatgacgt-caatgttcagcc-tttggtcaactcattga-ttgtcaagttagcatcaatttgggtagttggataaaaatgtcggaaatgtagcttcccc--ggaagta-ttatagtctgatatagaatgcagct------------------------------
>Astrothelium_obtectum_KM453767
----tgtaatttgcagaggatgttatggattatgtttggactaaagtcctttggaaaaaggtcccacggaaggtgaaaggcctgtacttttc-aaaccattttcca--tgtataactccttcgaagagtcgagttgtttgggaatgcagctctaagtgggaggtaaatttcttccaaagctaaataccggctagagaccgatagcgcacaagtagagtgatcgaaagatgaaaagcactttgaaaagagagtcaaaaagcacgtgaaattgttgaaagggaagcttatgtcgtcagaaatgatgt-tgatgttcagccttttggtcaattcatcaa--cgtcaggccagcatcaattcgagcaactggataaaagtttcggaaatgtaactcttttcggagagcg-ttatagtccgattcagcatgcagctagtttggattgaggtccgcttaaaggatgc
>Astrothelium_phlyctaena_KX215641
gagttgtaatttgcagaggatgttatggaatctgtataaactcaaattctttggaaaaagatgccatggagagtgacagtctcgtacttttttaatacatttttccatcaaataactccttcaaagagtcgagttgtttgggaatgcagctcaaagtgggacgtaaatttgttccaaagctaaatacaggctagagaccgatagcgtacaagtagagtgatcgaaagatgaaaagcactttgaaaagagagttaaaaagcacgtgaaattgttgaaagggaagcttatgtcatcagaaatgacgt-cattgttcagccttttggtgtaatcaatga-ctgtcaggccagcatcagtttgaatagttggataaaagtgttggaaatgtaacttctcc--ggaagtg-ttatagtctgatacaacatgcatctaatttagactgaggaccgcttaaaggatgc
>Astrothelium_phlyctaena_KX215642
----tgtaatttgcagaggatgttatggaatctgtataaactcaaattctttggaaaaagatgccatggagagtgacagtctcgtacttttttaatacatttttccatcaaataactccttcaaagagtcgagttgtttgggaatgcagctcaaagtgggacgtaaatttgttccaaagctaaatacaggctagagaccgatagcgtacaagtagagtgatcgaaagatgaaaagcactttgaaaagagagttaaaaagcacgtgaaattgttgaaagggaagcttatgtcatcagaaatgacgt-cattgttcagccttttggtgtaatcaatga-ctgtcaggccagcatcagtttgaatagttggataaaagtgttggaaatgtaacttctcc--ggaagtg-ttatagtctgatacaacatgcatctaatttagactgaggaccgcttaaaggatgc
>Astrothelium_phlyctaena_KX215643
-----gtaatttgcagaggatgttatggaatctgtataaactcaaattctttggaaaaagatgccatggagagtgacagtctcgtacttttttaatacatttttccattaaataactccttcaaagagtcgagttgtttgggaatgcagctcaaagtgggacgtaaatttgttccaaagctaaatacaggctagagaccgatagcgtacaagtagagtgatcgaaagatgaaaagcactttgaaaagagagttaaaaagcacgtgaaattgttgaaagggaagcttatgtcatcagaaatgacgt-cattgttcagccttttggtgtaatcaatga-ctgtcaggccagcatcagtttgaatagttggataaaagtgttggaaatgtaacttctcc--ggaagtg-ttatagtccgatacagcatgcatctaatttagactgaggaccgcttaaaggatgc
>Astrothelium_phlyctaena_KX215644
gagttgtaatttgcagaggatgttatggaatctgtataaactcaaattctttggaaaaagatgccatggagagtgacagtctcgtacttttttaatacatttttccatcaaataactccttcaaagagtcgagttgtttgggaatgcagctcaaagtgggacgtaaatttgttccaaagctaaatacaggctagagaccgatagcgtacaagtagagtgatcgaaagatgaaaagcactttgaaaagagagttaaaaagcacgtgaaattgttgaaagggaagcttatgtcatcagaaatgacgt-cattgttcagccttttggtgtaatcaatga-ctgtcaggccagcatcagtttgaatagttggataaaagtgttggaaatgtaacttctcc--ggaagtg-ttatagtccgatacaatatgcatctaatttagactgaggaccgcttaaaggatgc
>Astrothelium_pseudocrassum_sp_nov_HMAS_L0154762
gagttgtaatttgcagaggatgttatggaatctgtgtggactcaagtcctttggaaaaaggcgccatggagagtgacagtctcgtactttcc-aatacattttcca--tgtatgactccttcaaagagtcgagttgtttgggaatgcagctctaagtgggacgtaaatttgttccaaagctaaatatctgctagagaccgatagcgcacaagtagagtgatcgaaagatgaaaagcactttgaaaagagagttaaaaagcacgtgaaattgttgaaagggaagcttatgtcatcagaaatggagt-cgttgttcagccttctggtgtattcaatga-ctgtcaggctagcatcagtttgaatagctggataaaagcgttggaaatgtagctcctcc--gggagtg-ttatagtccgatgcacaatgcagttcattcagactgaggaccgctttaaggatgc
>Astrothelium_pseudocrassum_sp_nov_GD19061
gagttgtaatttgcagaggatgttatggaatctgtgtggactcaagtcctttggaaaaaggcgccatggagagtgacagtctcgtactttcc-aatacattttcca--tgtatgactccttcaaagagtcgagttgtttgggaatgcagctctaagtgggacgtaaatttgttccaaagctaaatatctgctagagaccgatagcgcacaagtagagtgatcgaaagatgaaaagcactttgaaaagagagttaaaaagcacgtgaaattgttgaaagggaagcttatgtcatcagaaatggagt-cgttgttcagccttctggtgtattcaatga-ctgtcaggctagcatcagtttgaatagctggataaaagcgttggaaatgtagctcctcc--gggagtg-ttatagtccgatgcacaatgcagttcattcagactgaggaccgctttaaggatgc
>Astrothelium_luminothallinum_sp_nov_GZ18347
gagttgtaatttgcagaggatgttatggaatctgtgtggactcaagtcctttggaaaaaggcgccatggagagtgacagtctcgtactttcc-gatacattttcca--tgtataactccttcaaagagtcgagttgtttgggaatgcagctctaagtgggacgtaaatttgttccaaagctaaataccggctagagaccgatagcgcacaagtagagtgatcgaaagatgaaaagcactttgaaaagagagttaaaaagcacgtgaaattgttgaaagggaagcttatgtcatcagaaatggtgt-cgttgttcagccttttggtgtattcaatga-caatcaggctagcatcagtttgaatagttggataaagac-tcgaaaatgtagctctttc--gggagtg-ttaaagttcgagatggaatgcagctcatttagactgaggaccgctttaaggatgc
>Astrothelium_robustum_KX215645
---------tttgcagaggatgtcatggaatttgtatggactcaaattctttggaaaaagatgccatggagagtgacagactcgttctgtcc-aatacattttcca-ttgtatgactccttcaaagagtcgagttgtttgggaatgcagctcaaagtgggacgtaaatttgttccaaagctaaataccggctagagaccgatagcgcacaagtagagtgatcgaaagatgaaaagcactttgaaaagagagttaaaaagcacgtgaaattgttgaaagggaagcttgtgtcatcagtaatgacgc-cgctgttcagccttttggtgtattcagtggtttgtcaggctagcatcgattgggacagttggataaaagtgttggaaatgtagctctctc--gggagtg-ttatagtccgatacagcatgcaactcgccccgatcgaggaccgcttacaggatgc
>Astrothelium_robustum_KX215646
----tgtaatttgcagaggatgtcatggaatttgtatggactcaaattctttggaaaaagatgccatggagagtgacagactcgttctgtcc-aatacattttcca-ttgtatgactccttcaaagagtcgagttgtttgggaatgcagctcaaagtgggacgtaaatttgttccaaagctaaataccggctagagaccgatagcgcacaagtagagtgatcgaaagatgaaaagcactttgaaaagagagttaaaaagcacgtgaaattgttgaaagggaagcttgtgtcatcagtaatgacgc-cgctgttcagccttttggtgtattcagtggtttgtcaggctagcatcgattgggacagttggataaaagtgttggaaatgtagctctctc--gggagtg-ttatagtccgatacagcatgcaactcgccccgatcgaggaccgct----------
>Astrothelium_robustum_KX215647
----------------------tcatggaatctgtatggactcaaattctttggaaaaagatgccatggagagtgacagactcgttctgtcc-aatacattttcca-ttgtatgactccttcaaagagtcgagttgtttgggaatgcagctcaaagtgggacgtaaatttgttccaaagctaaataccggctagagaccgatagcgcacaagtagagtgatcgaaagatgaaaagcactttgaaaagagagttaaaaagcacgtgaaattgttgaaagggaagcttgtgtcatcagtaatgacgc-cgctgttcagccttttggtgtattcagtggtttgtcaggctagcatcgattgggacagttggataaaagtgttggaaatgtagctctttc--gggagtg-ttatagtccgatacagcatgcagcttgccccgatcgaggaccgcttataggatgc
>Astrothelium_robustum_KX215648
gagttgtaatttgcagaggatgtcatggaatctgtatggactcaaattctttggaaaaagatgccatggagagtgacagactcgttctgtcc-aatacattttcca-ttgtatgactccttcaaagagtcgagttgtttgggaatgcagctcaaagtgggacgtaaatttgttccaaagctaaataccggctagagaccgatagcgcacaagtagagtgatcgaaagatgaaaagcactttgaaaagagagttaaaaagcacgtgaaattgttgaaagggaagcttgtgtcatcagtaatgacgc-tgctgttcagccttttggtgtattcagtggtttgtcaggctagcatcgattgggacagttggataaaagtgttggaaatgtagctctctc--gggagtg-ttatagtccgatacagcatgcaactcgccccgatcgaggaccgcttataggatgc
>Astrothelium_robustum_KX215649
----tgtaatttgcagaggatgtcatggaatctgtatggactcaaattctttggaaaaagatgccatggagagtgacagactcgttctgtcc-aatacattttcca-ttgtatgactccttcaaagagtcgagttgtttgggaatgcagctcaaagtgggacgtaaatttgttccaaagctaaataccggctagagaccgatagcgcacaagtagagtgatcgaaagatgaaaagcactttgaaaagagagttaaaaagcacgtgaaattgttgaaagggaagcttgtgtcatcagtaatgacgc-cgctgttcagccttttggtgtattcagtggtttgtcaggctagcatcgattgggacagttggataaaagtgttggaaatgtagctctttc--gggagtg-ttatagtccgatacagcatgcagcttgccccgatcgaggaccgcttataggatgc
>Astrothelium_rufescens_KX215650
gagttgtaatttgcagaggatgtgatggaatttgtttggtttcaagtcctttggaaaaaggtgccatggagagtgaaagtctcgtactatttcacaacattttcct--ccaatcactccttcaaagagtcgagttgtttgggaatgcagctcaaaacgggacgtaaatttgttccaaagctaaataccggctagagaccgatagcgcacaagtagagtgatcgaaagatgaaaagcactttgaaaagagagttaaacagcacgtgaaattgttgaaagggaagcttatgtcatcagaaatgatgt-caatgttcagccttttggtcaattcattga--catcatgttagcatcaattgagatgacgagataaaagtgttgggaatgtagttttctccggaaaatc-ttatagcccgatacaaaatgtc---------------------------------
>Astrothelium_rufescens_KX215651
gagttgtaatttgcagaggatgtgatggaatttgtttggtttcaagtcctttggaaaaaggcgccatggagagtgaaagtctcgtactatttcacaacattttcct--ccaatcactccttcaaagagtcgagttgtttgggaatgcagctcaaaacgggacgtaaatttgttccaaagctaaataccggctagagaccgatagcgcacaagtagagtgatcgaaagatgaaaagcactttgaaaagagagttaaacagcacgtgaaattgttgaaagggaagcttatgtcatcagaaatgatgt-caatgttcagccttttggtcaattcattga--catcatgttagcatcaattgagatgacgagataaaagtgttgg--------------------------------------------------------------------------------
>Astrothelium_rufescens_KX215652
gagttgtaatttgcagaggatgtgatggaatttgtttggtttcaagtcctttggaaaaaggcgccatggagagtgaaagtctcgtactatttcacaacattttcct--ccaatcactccttcaaagagtcgagttgtttgggaatgcagctcaaaacgggacgtaaatttgttccaaagctaaataccggctagagaccgatagcgcacaagtagagtgatcgaaagatgaaaagcactttgaaaagagagttaaacagcacgtgaaattgttgaaagggaagcttatgtcatcagaaatgatgt-caatgttcagccttttggtcaattcattga--catcatgttagcatcaattgagatgacgagataaaagtgttgggaatgtagttttctccggaaaatc-ttatagcccgatacagaatgtcgcca-----------------------------
>Astrothelium_sanguinarium_KX215653
gagttgtaatttgcagaggatgtcatgagactagtgtggactcaagttctttggaaaaagacgccatggagagtgacagtctcgtcctgtccaatgactagtcttt--cgtatgactccttcaaagagtcgagttgtttgggaatgcagctcaaagtgggacgtaaatttgttccaaagctaaataccggctagagaccgatagcgcacaagtagagtgatcgaaagatgaaaagcactttgaaaagagagttaaaaagcacgtgaaattgttgaaagggaagcttatgtcatcagaaatgacgt-caatgttcagccttttggtgtattcattgg-ccgtcaagctagcatcaattggcatagtcggacaaaagtgtcggaaatgtagctcctcc--gggagtg-ttatagtccgtcacagaatgcgactaatgccgattgaggaccgcttacaggatgc
>Astrothelium_sanguinarium_KX215654
gagttgtaatttgcagaggatgtcatgagattagtgtggactcaagttctttggaaaaagacgccatggagagtgacagtctcgtcctgtccaattactagtctct--cgtatgactccttcaaagagtcgagttgtttgggaatgcagctcaaagtgggacgtaaatttgttccaaagctaaataccggctagagaccgatagcgcacaagtagagtgatcgaaagatgaaaagcactttgaaaagagagttaaaaagcacgtgaaattgttgaaagggaagcttatgtcatcagaaatgacgt-caatgttcagccttttggtgtattcattgg-ccgtcaagctagcatcaattggcatcgtcggataaaagtgtcggaaatgtagctcctcc--gggagtg-ttatagtccgtcacagaatgcgacgaatgccgattgaggaccgcttacaggatgc
>Astrothelium_scoria_KX215655
-----------------------------------------------------------------------------------gtatcatttcacaacattttcct--tcaatcactccttcaaagagtcgagttgtttgggaatgcagctcaaaacgggacgtaaatttgttccaaagctaaataccggctagagaccgatagcgcacaagtagagtgatcgaaagatgaaaagcactttgaaaagagagttaaacagcacgtgaaattgttgaaagggaagcttatgtcatcagaaatgacgt-caatgttcaaccttatggtcaattcattga--cgtcatgttagcatcaattgagataacgggataaaagtgtcgggaatgtagttttctccggaaaatc-ttatagcctgatatagaatgtcgctaatctcgattgaggacc-------------
>Astrothelium_scorioides_KM453766
gagttgtaatttgcagaggatgtcatgggatctgtgcggactcaagttctttggaaaaagacgccatggagagtgacagtctcgtcctgtcc-accacacttcctg--cgtatgactccttcgaagagtcgagttgtttgggaatgcagctcaaagtgggacgtaaatttgttccaaagctaaataccggctagagaccgatagtgcacaagtagagtgatcgaaagatgaaaagcactttgaaaagagagttaaaaagcacgtgaaattgttgaaagggaagcttatgtcatcagaaatgatgg-caatgttcagccttttggtgtattcattgc-ttgtcaggctagcatcaattggggtggctggataaaagcttcggaaatgtagctcctct--gggagtg-ttatagtccgatgcagaatgcagccaatcccgattgaggaccgctt---------
>Astrothelium_siamense_LC127405
gagttgtaatttgcagaggatgttatggaatctgtttggactcaagtcctttggaaaaaggcgccatggagagtgacagtctcgtactttcc-aatacattttcca--cgtataactccttcaaagagtcgagttgtttgggaatgcagctctaagtgggacgtaaatttgttccaaagctaaataccggctagagaccgatagcgcacaagtagagtgatcgaaagatgaaaagcactttgaaaagagagttaaaaagcacgtgaaattgttgaaagggaagcttatgtcatcagaaatggcgt-tgttgttcagccttttggtgtattcaacga-ctgctaggctagcatcagtttgaatagctggataaaaac-tcggaaatgtagctccttc--tggagtg-ttatagtccgggatagaatgcagttcatttagactgaggaccgctttaaggatgc
>Astrothelium_siamense_LC127406
gagttgtaatttgcagaggatgttatggaatctgtttggactcaagtcctttggaaaaaggcgtcatggagagtgacagtctcgtactttct-aatacattttcca--tgtataactccttcaaagagtcgagttgtttgggaatgcagctctaagtgggacgtaaatttgttccaaagctaaataccggctagagaccgatagcgcacaagtagagtgatcgaaagatgaaaagcactttgaaaagagagttaaaaagcacgtgaaattgttgaaagggaagcttatgttatcagaaatggtgt-tgttgttcagccttttggtgtattcaacga-ttgccaggctagcatcagtttgaatagctggataaaaac-tcggaaatgtagctccttc--gggagtg-ttatagtccgggatagaatgcagttcatttagactgaggaccgctttaaggatgc
>Astrothelium_sp._KX215614
----tgtaatttgcagaggatgttatggaatttgtatggacaaaagtcctttggaaaaaggcgccatggagagtgacagtctcgtctcgtccaatcacattttcca--tgtataactccttcaaagagtcgagttgtttgggaatgcagctcaaagtgggacgtaaatttgttccaaagctaaataccggctagagaccgatagcgcacaagtagagtgatcgaaagatgaaaagcactttgaaaagagagttaaaaagcacgtgaaattgttgaaagggaagcttatgtcatcagaaatagcgg-cagtgttcagccttttggtgtaatcactgt-ctgctaggctagcatcgatttgggtcgctggataaaagcgttggaaatgtaactcgtcc--gcgagtg-ttatagtccgtcgcagcatgcagtgcactcagatcga------------------
>Astrothelium_sp._KX215657
--------------------------------tgtatggactcaaattctttggaaaaagatgccatggagagtgacagtctcgtacttttc-aatacattttcca--catataactccttcaaagagtcgagttgtttgggaatgcagctcaaagtgggacgtaaatttgttccaaagctaaataccggctagagaccgatagcgcacaagtagagtgatcgaaagatgaaaagcactttgaaaagagagttaaaaagcacgtgaaattgttgaaagggaagcttgtgtaatcagaaatggtgt-cattgttcagccttttggtgtattcaatga-ttgccaggctagcatcagtttgcatgattggataaaagtgttggaaatgtagctcctct--gggagtg-ttatagtctgatacagaatgcaaccaatgcagactgaggaccgctgataggatgc
>Astrothelium_sp._KX215658
-----gtaatttgcagaggatgtgatggaatttgtttggtcttaagtcctttggaaaaaggcgccatggagagtgaaagtctcgtattatttcacaacattttcct--ccaatcactccttcaaagagtcgagttgtttgggaatgcagctcaaaacgggacgtaaatttgttccaaagctaaataccggctagagaccgatagcgcacaagtagagtgatcgaaagatgaaaagcactttgaaaagagagttaaacagcacgtgaaattgttgaaagggaagcttatgtcatcagaaatgatgt-caatgttcagccttatggtcaattcattga--catcatgttagcatcaattgagataacgggataaaagtgttgggaatgtagttttctccggaaaatc-ttatagcccgacacagaatgccgctaatc--------------------------
>Astrothelium_subendochryseum_KX215659
---------tttgcagaggatgttacggattatgtttggattgaagtcctttggaaaaaggtcccacggaaggtgacaggcctgtacacttc-aaatcattttcca--tgtgtagctccttcgaagagtcgagttgtttgggaatgcagctctaaatgggaggtaaatttcttccaaagctaaataccggctagagaccgatagcgcacaagtagagtgatcgaaagatgaaaagcactttgaaaagagagttaaaaagcacgtgaaattgttgaaagggaagcttatgtcatcagaaatgacgt-catcgttcagccttttggtcaattctttga--cgtcaggtcagcatcaatttgggcagttggataaaggtttcggaaatgtagttctctccggagattg-ttatagtccgattcagaatgcagctagtccagat---------------------
>Astrothelium_subrufescens_sp_nov_GD19067
gagttgtaatttgcagaggatgttatggaatctgtatggactcaagtcctttggaaaaaggcgccatggagagtgacagtctcgtactttcc-aatacattttcca--tgtataactccttcaaagagtcgagttgtttgggaatgcagctctaagtgggacgtaaatttgttccaaagctaaatacctgctagagaccgatagcgcacaagtagagtgatcgaaagatgaaaagcactttgaaaagagagttaaaaagcacgtgaaattgttgaaagggaagcttatgtcatcagaaatggagt-cgttgttcagccttttggtgtattcaatga-ctaccaggctagcatcagtttgaatagctggataaaagcgttggaaatgtggctccccc--gagagtg-ttatagttcgatgcacaatgcagttcattcagactgaggaccgctttaaggatgc
>Astrothelium_subrufescens_sp_nov_GD19086
gagttgtaatttgcagaggatgttatggaatctgtatggactcaagtcctttggaaaaaggcgccatggagagtgacagtctcgtactttcc-aatacattttcca--tgtataactccttcaaagagtcgagttgtttgggaatgcagctctaagtgggacgtaaatttgttccaaagctaaatacctgctagagaccgatagcgcacaagtagagtgatcgaaagatgaaaagcactttgaaaagagagttaaaaagcacgtgaaattgttgaaagggaagcttatgtcatcagaaatggagt-cgttgttcagccttttggtgtattcaatga-ctaccaggctagcatcagtttgaatagctggataaaagcgttggaaatgtggctccccc--gagagtg-ttatagttcgatgcacaatgcagttcattcagactgaggaccgctttaaggatgc
>Astrothelium_subinterjectum_KX215660
---------tttgcagaggatgctatggatcatgtttggatcaaagtcctttggaaaaaggtcccacggaaggtgacaggcctgtactgttc-acatcattttcca--tgtatagctccttcgaagagtcgagttgtttgggaatgcagctctaaacgggaggtaaatttcttccaaagctaaataccggctagagaccgatagcgcacaagtagagtgatcgaaagatgaaaagcactttgaaaagagagttaaaaagcacgtgaaattgttgaaagggaagcttatgtcatcagaaatgacgt-tgttgttcagccgtttggtcaactcttcaa--cgtcaggctagcatcaattcggacaactggataaaaggttcggaaatgtagctcttct--cagagtg-ttatagtccgatccagcatgcagctagtccggattgaggtccgctaacaggatgc
>Astrothelium_subeustominspersum_sp_nov_HMAS_L0152000
gagttgtaatttgcagaggatgttatggaatctgtatggactcaagtcctttggaaaaaggcgccatggagagtgacagtctcgtactttcc-aatacattttcca--tgtataactccttcaaagagtcgagttgtttgggaatgcagctctaagtgggacgtaaatttgttccaaagctaaataccggctagagaccgatagcgcacaagtagagtgatcgaaagatgaaaagcactttgaaaagagagttaaaaagcacgtgaaattgttgaaagggaagcttatgtcatcagaaatggagc-cgttgttcagccttttggtgtattcaaggg-tgtccaggctagcatcagtttagacagctggataaaagtgttggaaatgtagctctctc--gggagta-ttatagtctgatacacaatgcagttcgtttagactgaggaccgctttaaggatgc
>Astrothelium_subeustominspersum_sp_nov_HMAS_L0152001
gagttgtaatttgcagaggatgttatggaatctgtatggactcaagtcctttggaaaaaggcgccatggagagtgacagtctcgtactttcc-aatacattttcca--tgtataactccttcaaagagtcgagttgtttgggaatgcagctctaagtgggacgtaaatttgttccaaagctaaataccggctagagaccgatagcgcacaagtagagtgatcgaaagatgaaaagcactttgaaaagagagttaaaaagcacgtgaaattgttgaaagggaagcttatgtcatcagaaatggagc-cgttgttcagccttttggtgtattcaaggg-tgtccaggctagcatcagtttagacagctggataaaagtgttggaaatgtagctctctc--gggagta-ttatagtctgatacacaatgcagttcgt-tagactgaggaccgctt-aaggatgc
>Astrothelium_subeustominspersum_sp_nov_HMAS_L0152002
gagttgtaatttgcagaggatgttatggaatctgtatggactcaagtcctttggaaaaaggcgccatggagagtgacagtctcgtactttcc-aatacattttcca--tgtataactccttcaaagagtcgagttgtttgggaatgcagctctaagtgggacgtaaatttgttccaaagctaaataccggctagagaccgatagcgcacaagtagagtgatcgaaagatgaaaagcactttgaaaagagagttaaaaagcacgtgaaattgttgaaagggaagcttatgtcatcagaaatggagc-cgttgttcagccttttggtgtattcaaggg-tgtccaggctagcatcagtttagacagctggataaaagtgttggaaatgtagctctctc--gggagta-ttatagtctgatacacaatgcagttcgtttagactgaggaccgctttaaggatgc
>Astrothelium_subscoria_KX215661
----------------------------aatttgtgtgacgttaaatccgttggaaaacggtgccatggagagtgaaagtctcgtatgagtc-atcacattttcta-ctcaatcactccttcaaagagtcgagttgtttgggaatgcagctcaaaatgggacgtaaatttgttccaaagctaaataccggctagagaccgatagcgcacaagtagagtgatcgaaagatgaaaagcactttgaaaagagagttaaacagcacgtgaaattgttgaaagggaagcttatgtcatcagatttgatgtgtcatgttcagccttttggtcaattcatgat-atatcaagctagcatcaattgggatagtgagataaaaatgtcggaaatgtagttttctccggaaaatc-ttatagaccgatat-----------------------------------------
>Astrothelium_variolosum_KM453768
gagttgtaatttgcagaggatgttatggaatctgtatggactcaaattctttggaaaaagatgccatggagagtgacagactcgtactgtcc-tctacatcttcca--tgtataactccttcaaagagtcgagttgtttgggaatgcagctctaagtgggacgtaaatttgttccaaagctaaataccggctagagaccgatagcgcacaagtagagtgatcgaaagatgaaaagcactttgaaaagagagttaaaaagcacgtgaaattgttgaaagggaagcttgtgtcatcagcaatgacgt-cactgttcagccttttggtgtactcagtgg-ttgtcaggctagcatcgattgggatagctggataaaagtgttggaaatgtagctccccc--gggagtg-ttatagtccgatacacaatgcggctcatcccgatcgaggactgcttacaggatgc
>Astrothelium_variolosum_KX215662
gagttgtaatttgcagaggatgttatggaatctgtatggactcaaattctttggaaaaagatgccacggagagtgacagactcgtattgtcc-tctacattttcca--tgtataactccttcaaagagtcgagttgtttgggaatgcagctctaagtgggacgtaaatttgttccaaagctaaataccggctagagaccgatagcgcacaagtagagtgatcgaaagatgaaaagcactttgaaaagagagttaaaaagcacgtgaaattgttgaaagggaagcttgtgtcatcagcaatgacgt-cactgttcagccttttggtgtactcagtggtttgtcaggctagcatcgatttggatagctggataaaagtgttggaaatgtagcttctcc--ggaagtg-ttatagtccgatacacaatgcagctcatccagatcgaggactgcttacaggatgc
>Astrothelium_versicolor_KM453769
gagttgtaatttgcagaggatgtcatgggatttgtgtagactcaagttctttggaaaaagacgccatggagagtgacagtctcgtcctgtct-accacatttccct--cgtatgactccttcgaagagtcgagttgtttgggaatgcagctcaaagtgggacgtaaatttgttccaaagctaaataccggctagagaccgatagcgcacaagtagagtgatcgaaagatgaaaagcactttgaaaagagagttaaaaagcacgtgaaattgttgaaagggaagcttatgtcatcagaaatgacgg-caatgttcagccttttggtgtattcattgc-ttgtcaggctagcatcaattggggtggctggataaaagcttcggaaatgtagctcctcc--gggagtg-ttatagtccgatgcagaatgcagccaatcccgattgaggaccgctttgaggatgc
>Bathelium_madreporiforme_LC127395
gagttgtaatttacagaggatgctttggattctgtctggtgtaaagtcctttggaacagggcgccgtggaggatgaaagttccgtacgtatcagatccagtttcca--tgtaaagctccttcaaagagtcgagttgtttgggaatgcagctctaagtgggaggtaaatttcttccaaagctaaataccggctagagaccgatagcgcacaagtagagtgatcgaaagatgaaaagcactttgaaaagagagttaaaaagcacgtgaaattgttgaaagggaagcttatgtcatcagacttgatgc-tgaagttcagccttttggtgtattctttgg--tatcaggctagcatcaatttgaacagctggataaaaacttcgggaatgtagctcttc----ggagtg-ttatagcccgatgcagaatgcggcttgttcagattgaggtccgctttgaggatgc
>Bathelium_madreporiforme_LC127396
gagttgtaatttacagaggatgctttggattctgtctggtgtaaagtcctttggaacagggcgccgtggaggatgaaagttccgtacgtatcagatccagtttcca--tgtaaagctccttcaaagagtcgagttgtttgggaatgcagctctaagtgggaggtaaatttcttccaaagctaaataccggctagagaccgatagcgcacaagtagagtgatcgaaagatgaaaagcactttgaaaagagagttaaaaagcacgtgaaattgttgaaagggaagcttatgtcatcagacttgatgc-tgaagttcagccttttggtgtattctttgg--tatcaggctagcatcaatttgaacagctggataaaaacttcgggaatgtagctcttc----ggagtg-ttatagcccgatgcagaatgcggcttgttcagattgaggtccgctttgaggatgc
