# Supplementary material for: Morphological and Phylogenetic Characterizations Reveal Five New Species of Astrothelium (Trypetheliales, Ascomycota) from China
Source: J Fungi (Basel). 2022 Sep 22;8(10):994. doi: 10.3390/jof8100994 (PMC9604869; doi:10.3390/jof8100994)
Supplement: Supplementary file 1 [file jof-08-00994-s001.zip › jof-1907393-Supplementary file 7 Estimates of evolutionary divergence between LSU sequences.xlsx]

## Sheet: LSU DISTANCE
Astrothelium_aenascens_LC127403	1	2	3	4	5	6	7	8	9	10	11	12	13	14	15	16	17	18	19	20	21	22	23	24	25	26	27	28	29	30	31	32	33	34	35	36	37	38	39	40	41	42	43	44	45	46	47	48	49
Astrothelium_aenascens_LC127404	0
Astrothelium_aeneum_KX215606	0.127962	0.127962
Astrothelium_aff._norisianum_MPN23B_KX215607	0.126106	0.126106	0.115839
Astrothelium_aff._obscurum_MPN194_KX215608	0.0994764	0.0994764	0.112565	0.0887728
Astrothelium_aff._scorioides_Caceres_Aptroot_11137_(F)_KM453765	0.119469	0.119469	0.134752	0.0750552	0.101828
Astrothelium_aff._sepultum_MPN229_KX215609	0.110619	0.110619	0.118203	0.061674	0.104439	0.0772627
Astrothelium_cf._robustum_Mercado-Diaz_586_(F)_KM453760	0.113801	0.113801	0.137157	0.089372	0.0694444	0.103865	0.0985577
Astrothelium_cinereorosellum_KX215610	0.0293454	0.0293454	0.127962	0.115124	0.091623	0.108352	0.110609	0.11138
Astrothelium_confusum_GU327710	0.0569106	0.0569106	0.108108	0.072973	0.0648649	0.0918919	0.0837838	0.0507042	0.0460705
Astrothelium_crassum_KM453761	0.0774336	0.0774336	0.132388	0.110375	0.0809399	0.11479	0.108168	0.0845411	0.0699774	0.0243243
Astrothelium_croceum_KX215611	0.133641	0.133641	0.0705882	0.112644	0.104439	0.135632	0.121839	0.123786	0.135945	0.0891892	0.133333
Astrothelium_degenerans_KX215612	0.0953437	0.0953437	0.135071	0.115044	0.091623	0.103982	0.112832	0.104116	0.0882353	0.0731707	0.10177	0.147465
Astrothelium_degenerans_KX215613	0.0909091	0.0909091	0.137441	0.115044	0.0837696	0.103982	0.112832	0.106538	0.081448	0.0731707	0.0951327	0.14977	0.0176991
Astrothelium_eustomum_KM453762	0.14823	0.14823	0.151659	0.143805	0.133508	0.152655	0.152655	0.150121	0.14447	0.111111	0.121681	0.163594	0.170732	0.161863
Astrothelium_flavocoronatum_LC127397	0.119469	0.119469	0.132388	0.0993377	0.00522193	0.108168	0.116998	0.0724638	0.112867	0.0648649	0.0971302	0.128736	0.112832	0.10177	0.141593
Astrothelium_flavocoronatum_LC127398	0.122222	0.122222	0.135392	0.101996	0.00787402	0.110865	0.119734	0.0728155	0.115646	0.0679348	0.0997783	0.13164	0.115556	0.104444	0.142222	0.00221729
Astrothelium_floridanum_KX215617	0.107062	0.107062	0.136038	0.109091	0.0820106	0.118182	0.111111	0.0795181	0.0981735	0.0540541	0.0863636	0.139535	0.100228	0.0888383	0.157175	0.0863636	0.0890411
Astrothelium_floridanum_KX215618	0.122449	0.122449	0.15	0.117647	0.0976253	0.126697	0.112867	0.0891566	0.111617	0.0702703	0.0950226	0.153132	0.106576	0.0952381	0.170068	0.10181	0.104545	0.0135747
Astrothelium_galbineum_KM453763	0.0862832	0.0862832	0.130024	0.10596	0.073107	0.0993377	0.110132	0.0771084	0.0790068	0.0243243	0.0750552	0.126437	0.0862832	0.090708	0.150442	0.0971302	0.0997783	0.0840909	0.0995475
Astrothelium_grossum_KX215619	0.121896	0.121896	0.142169	0.0765766	0.109626	0.0045045	0.0788288	0.103865	0.110599	0.0921409	0.121622	0.138498	0.108352	0.108352	0.155756	0.114865	0.117647	0.119266	0.128146	0.101351
Astrothelium_grossum_KX215620	0.119469	0.119469	0.13948	0.0750552	0.10705	0.00441501	0.0772627	0.103865	0.108352	0.0918919	0.119205	0.135632	0.106195	0.106195	0.152655	0.112583	0.115299	0.118182	0.126697	0.0993377	0
Astrothelium_grossum_KX215621	0.119469	0.119469	0.13948	0.0750552	0.10705	0.00441501	0.0772627	0.103865	0.108352	0.0918919	0.119205	0.135632	0.106195	0.106195	0.152655	0.112583	0.115299	0.118182	0.126697	0.0993377	0	0
Astrothelium_grossum_KX215622	0.12529	0.12529	0.141844	0.0740741	0.109661	0.00694444	0.0740741	0.105134	0.113689	0.0945946	0.115741	0.138889	0.111369	0.109049	0.157773	0.113426	0.116279	0.124122	0.130841	0.106481	0.00236407	0.00231481	0.00231481
Astrothelium_grossum_KX215623	0.115909	0.115909	0.130024	0.0657596	0.101828	0.00907029	0.0702948	0.0990338	0.104545	0.0864865	0.106576	0.131034	0.104545	0.102273	0.156818	0.106576	0.109339	0.114679	0.121281	0.0975057	0.00925926	0.00907029	0.00907029	0.0115741
Astrothelium_jiangxiense_sp_nov_JX19042	0.0663717	0.0663717	0.122931	0.10596	0.0835509	0.103753	0.0905077	0.103865	0.0677201	0.0567568	0.0728477	0.137931	0.0730088	0.0663717	0.139381	0.0949227	0.097561	0.0931818	0.104072	0.0684327	0.101351	0.0993377	0.0993377	0.104167	0.0997732
Astrothelium_jiangxiense_sp_nov_JX19053	0.0663717	0.0663717	0.122931	0.101545	0.0835509	0.0993377	0.0860927	0.0990338	0.0632054	0.0513514	0.0728477	0.133333	0.0685841	0.0619469	0.139381	0.0949227	0.097561	0.0931818	0.104072	0.0640177	0.0968468	0.0949227	0.0949227	0.099537	0.0952381	0.00441501
Astrothelium_kunzei_KX215624	0.117517	0.117517	0.132701	0.10177	0.0706806	0.110619	0.110619	0.104116	0.106335	0.0542005	0.0929204	0.119816	0.112832	0.106195	0.13082	0.090708	0.0933333	0.0979499	0.108844	0.0862832	0.115124	0.112832	0.112832	0.116009	0.106818	0.103982	0.0995575
Astrothelium_kunzei_KX215625	0.117647	0.117647	0.13285	0.106095	0.077748	0.110609	0.110609	0.101695	0.101617	0.0543478	0.0925508	0.124706	0.115124	0.106095	0.135747	0.0948081	0.0975057	0.0965517	0.107798	0.0857788	0.112867	0.112867	0.112867	0.116114	0.106729	0.103837	0.0993228	0.00677201
Astrothelium_leucoconicum_KM453764	0.0933333	0.0933333	0.120283	0.0820399	0.0445026	0.0997783	0.090708	0.0483092	0.0859729	0.0379404	0.0864745	0.119266	0.0955556	0.1	0.137778	0.0532151	0.0556793	0.0909091	0.104072	0.075388	0.10181	0.0997783	0.0997783	0.099768	0.0931818	0.0909091	0.0864745	0.1	0.104308
Astrothelium_leucosessile_KX215626	0.149554	0.149554	0.152745	0.145089	0.134921	0.154018	0.154018	0.150121	0.145786	0.111111	0.122768	0.165116	0.17226	0.163311	0.00669643	0.142857	0.143498	0.157175	0.170068	0.151786	0.155756	0.154018	0.154018	0.159251	0.158257	0.140625	0.140625	0.131991	0.135747	0.139013
Astrothelium_leucosessile_KX215627	0.141176	0.141176	0.149289	0.136471	0.128272	0.143529	0.143529	0.146766	0.138824	0.105691	0.112941	0.164706	0.160377	0.150943	0.0211765	0.138824	0.141844	0.147619	0.15677	0.138824	0.141827	0.138824	0.138824	0.141176	0.143529	0.127059	0.127059	0.127358	0.13253	0.134434	0.0190024
Astrothelium_macrocarpum_KX215628	0.0818584	0.0818584	0.125296	0.101545	0.0704961	0.0949227	0.105727	0.0746988	0.0744921	0.0216216	0.0706402	0.121839	0.0818584	0.0862832	0.150442	0.0927152	0.0953437	0.0795455	0.0950226	0.00440529	0.0968468	0.0949227	0.0949227	0.101852	0.0929705	0.0640177	0.0596026	0.0818584	0.0812641	0.0709534	0.151786	0.138824
Astrothelium_macrocarpum_KX215629	0.0848214	0.0848214	0.12381	0.104677	0.0738786	0.0979955	0.108889	0.0771084	0.0728929	0.0243243	0.0734967	0.12529	0.0848214	0.0892857	0.154018	0.0957684	0.098434	0.0818182	0.0972851	0.00666667	0.0990991	0.0979955	0.0979955	0.10514	0.0961098	0.0668151	0.0623608	0.0848214	0.0790068	0.0738255	0.154018	0.142518	0.00222222
Astrothelium_macrocarpum_KX215630	0.0819672	0.0819672	0.125296	0.0934579	0.0678851	0.0911215	0.102564	0.0763547	0.0725995	0.0243243	0.0584112	0.121495	0.0913349	0.0843091	0.145199	0.0794393	0.0821596	0.0732861	0.0872642	0.013986	0.0930788	0.0911215	0.0911215	0.0934579	0.0864486	0.0630841	0.0584112	0.0725995	0.0717703	0.0655738	0.146572	0.134118	0.00932401	0.0117647
Astrothelium_macrocarpum_KX215631	0.0649351	0.0649351	0.122078	0.0854922	0.0704961	0.0803109	0.0958549	0.0578512	0.0545455	0.027027	0.0466321	0.108808	0.0753247	0.0753247	0.124675	0.0725389	0.0755208	0.0708661	0.0863874	0.0103627	0.0822281	0.0803109	0.0803109	0.0829016	0.0803109	0.0595855	0.0544041	0.0597403	0.0611702	0.0467532	0.125984	0.109091	0.00777202	0.0104712	0.00777202
Astrothelium_macrocarpum_LC127399	0.0840708	0.0840708	0.130024	0.0971302	0.0704961	0.0927152	0.112335	0.0915663	0.0744921	0.0324324	0.0772627	0.126437	0.0884956	0.0862832	0.15708	0.0883002	0.0909091	0.0818182	0.0972851	0.0242291	0.0945946	0.0927152	0.0927152	0.0972222	0.0884354	0.0706402	0.0662252	0.0818584	0.0857788	0.0776053	0.154018	0.138824	0.0198238	0.0222222	0.013986	0.0103627
Astrothelium_macrocarpum_LC127400	0.0840708	0.0840708	0.130024	0.0971302	0.0704961	0.0927152	0.112335	0.0915663	0.0744921	0.0324324	0.0772627	0.126437	0.0884956	0.0862832	0.15708	0.0883002	0.0909091	0.0818182	0.0972851	0.0242291	0.0945946	0.0927152	0.0927152	0.0972222	0.0884354	0.0706402	0.0662252	0.0818584	0.0857788	0.0776053	0.154018	0.138824	0.0198238	0.0222222	0.013986	0.0103627	0
Astrothelium_macrocarpum_LC127401	0.0840708	0.0840708	0.130024	0.0971302	0.0704961	0.0927152	0.112335	0.0915663	0.0744921	0.0324324	0.0772627	0.126437	0.0884956	0.0862832	0.15708	0.0883002	0.0909091	0.0818182	0.0972851	0.0242291	0.0945946	0.0927152	0.0927152	0.0972222	0.0884354	0.0706402	0.0662252	0.0818584	0.0857788	0.0776053	0.154018	0.138824	0.0198238	0.0222222	0.013986	0.0103627	0	0
Astrothelium_macrocarpum_LC127402	0.0840708	0.0840708	0.130024	0.0971302	0.0704961	0.0927152	0.112335	0.0915663	0.0744921	0.0324324	0.0772627	0.126437	0.0884956	0.0862832	0.15708	0.0883002	0.0909091	0.0818182	0.0972851	0.0242291	0.0945946	0.0927152	0.0927152	0.0972222	0.0884354	0.0706402	0.0662252	0.0818584	0.0857788	0.0776053	0.154018	0.138824	0.0198238	0.0222222	0.013986	0.0103627	0	0	0
Astrothelium_macrostiolatum_LC127407	0.0331858	0.0331858	0.125592	0.115044	0.0890052	0.106195	0.0995575	0.11138	0.0383747	0.0514905	0.0685841	0.135945	0.0798226	0.075388	0.132743	0.108407	0.111111	0.104784	0.113379	0.0752212	0.112867	0.110619	0.110619	0.116009	0.106818	0.0553097	0.0553097	0.101996	0.106335	0.0866667	0.133929	0.131765	0.0707965	0.0736607	0.0702576	0.0597403	0.0752212	0.0752212	0.0752212	0.0752212
Astrothelium_megaspermum_KX215632	0.0730088	0.0730088	0.125296	0.108168	0.078329	0.0993377	0.108168	0.0966184	0.0677201	0.0405405	0.0728477	0.128736	0.0862832	0.0752212	0.139381	0.0993377	0.101996	0.0886364	0.0995475	0.0573951	0.105856	0.103753	0.103753	0.106481	0.0997732	0.0529801	0.0529801	0.0818584	0.0812641	0.0953437	0.140625	0.134118	0.0529801	0.0556793	0.046729	0.0518135	0.0573951	0.0573951	0.0573951	0.0573951	0.0597345
Astrothelium_megaspermum_KX215633	0.0645161	0.0645161	0.130024	0.108046	0.0887728	0.103448	0.105747	0.101942	0.0552995	0.0459459	0.062069	0.131034	0.0898618	0.0806452	0.140553	0.108046	0.110855	0.0930233	0.102088	0.062069	0.105634	0.103448	0.103448	0.106481	0.0988506	0.045977	0.045977	0.0806452	0.08	0.0967742	0.14186	0.131765	0.0574713	0.0603248	0.0514019	0.0518135	0.062069	0.062069	0.062069	0.062069	0.0576037	0.0206897
Astrothelium_meristosporum_KX215634	0.0394432	0.0394432	0.134328	0.113689	0.0941828	0.116009	0.104408	0.0992736	0.0450237	0.0477528	0.0835267	0.130751	0.0906977	0.0837209	0.153132	0.109049	0.109557	0.0969267	0.113208	0.0742459	0.116009	0.116009	0.116009	0.119512	0.109785	0.0580046	0.0580046	0.104651	0.102326	0.0885781	0.153132	0.141089	0.0719258	0.0742459	0.0714286	0.0604396	0.0765661	0.0765661	0.0765661	0.0765661	0.0278422	0.062645	0.0532688
Astrothelium_neglectum_LC127410	0.115044	0.115044	0.12766	0.0704846	0.109661	0.0772627	0.0307018	0.105769	0.117381	0.0891892	0.119205	0.131034	0.112832	0.115044	0.163717	0.121413	0.124169	0.115646	0.119639	0.10793	0.0788288	0.0772627	0.0772627	0.0787037	0.0748299	0.101545	0.0971302	0.108407	0.108352	0.0973451	0.165179	0.155294	0.103524	0.106667	0.104895	0.0984456	0.112335	0.112335	0.112335	0.112335	0.106195	0.101545	0.110345	0.109049
Astrothelium_neglectum_LC127411	0.112832	0.112832	0.125296	0.0682819	0.10705	0.0750552	0.0285088	0.103365	0.115124	0.0864865	0.116998	0.128736	0.110619	0.112832	0.161504	0.119205	0.121951	0.113379	0.117381	0.105727	0.0765766	0.0750552	0.0750552	0.0763889	0.0725624	0.0993377	0.0949227	0.106195	0.106095	0.0951327	0.162946	0.152941	0.101322	0.104444	0.102564	0.0958549	0.110132	0.110132	0.110132	0.110132	0.103982	0.0993377	0.108046	0.106729	0.00219298
Astrothelium_neglectum_LC127412	0.112832	0.112832	0.125296	0.0682819	0.10705	0.0750552	0.0285088	0.103365	0.115124	0.0864865	0.116998	0.128736	0.110619	0.112832	0.161504	0.119205	0.121951	0.113379	0.117381	0.105727	0.0765766	0.0750552	0.0750552	0.0763889	0.0725624	0.0993377	0.0949227	0.106195	0.106095	0.0951327	0.162946	0.152941	0.101322	0.104444	0.102564	0.0958549	0.110132	0.110132	0.110132	0.110132	0.103982	0.0993377	0.108046	0.106729	0.00219298	0
Astrothelium_neogalbineum_KX215635	0.132251	0.132251	0.0740741	0.106481	0.107735	0.12963	0.125	0.115942	0.130332	0.0840336	0.138889	0.0144231	0.150812	0.153132	0.160093	0.125	0.125581	0.134434	0.150588	0.122685	0.12963	0.12963	0.12963	0.13382	0.12381	0.138889	0.134259	0.12297	0.12065	0.115741	0.160093	0.165842	0.12037	0.122685	0.117936	0.10411	0.125	0.125	0.125	0.125	0.134571	0.12963	0.13285	0.12993	0.12963	0.127315	0.127315
Astrothelium_neoinspersum_KX215636	0.150776	0.150776	0.0943396	0.126106	0.120419	0.143805	0.130243	0.147343	0.153846	0.0921409	0.143805	0.0963303	0.168142	0.165929	0.155211	0.146018	0.146667	0.143182	0.156109	0.139381	0.148984	0.146018	0.146018	0.148492	0.136364	0.154867	0.150442	0.137168	0.137698	0.130243	0.1566	0.167453	0.134956	0.138393	0.131148	0.116883	0.141593	0.141593	0.141593	0.141593	0.146341	0.150442	0.158986	0.15814	0.128035	0.125828	0.125828	0.0900693
Astrothelium_neovariolosum_LC127408	0.0554324	0.0554324	0.113744	0.090708	0.0759162	0.0929204	0.0973451	0.0920097	0.0497738	0.0325203	0.0597345	0.119816	0.0774336	0.0685841	0.13082	0.0884956	0.0911111	0.0888383	0.104308	0.0553097	0.0970655	0.0951327	0.0951327	0.099768	0.0909091	0.0486726	0.0486726	0.0884956	0.0880361	0.08	0.131991	0.125	0.050885	0.0535714	0.0491803	0.0467532	0.0553097	0.0553097	0.0553097	0.0553097	0.0421286	0.039823	0.0506912	0.044186	0.10177	0.0995575	0.0995575	0.116009	0.130531
Astrothelium_neovariolosum_LC127409	0.0532151	0.0532151	0.111374	0.090708	0.0759162	0.090708	0.0951327	0.0895884	0.0475113	0.0325203	0.0619469	0.117512	0.079646	0.0707965	0.128603	0.0862832	0.0888889	0.0865604	0.102041	0.0530973	0.0948081	0.0929204	0.0929204	0.0974478	0.0886364	0.050885	0.050885	0.090708	0.0902935	0.0777778	0.129754	0.122642	0.0486726	0.0513393	0.0468384	0.0467532	0.0530973	0.0530973	0.0530973	0.0530973	0.0399113	0.0376106	0.0483871	0.0418605	0.0995575	0.0973451	0.0973451	0.113689	0.128319
Astrothelium_nicaraguense_KX215637	0.101382	0.101382	0.149398	0.117241	0.0989305	0.114943	0.124138	0.118357	0.0967742	0.0813008	0.0988506	0.150235	0.0967742	0.0875576	0.172811	0.110345	0.110855	0.0804598	0.0896552	0.110345	0.114943	0.114943	0.114943	0.120567	0.111111	0.0965517	0.091954	0.117512	0.119816	0.103687	0.172811	0.170673	0.105747	0.108046	0.105012	0.0954907	0.103448	0.103448	0.103448	0.103448	0.0990783	0.0965517	0.0985915	0.0924171	0.121839	0.11954	0.11954	0.148936	0.158986
Astrothelium_nicaraguense_KX215638	0.101382	0.101382	0.149398	0.114943	0.0962567	0.117241	0.126437	0.115942	0.0967742	0.0785908	0.0965517	0.147887	0.0990783	0.0898618	0.170507	0.108046	0.108545	0.0781609	0.0873563	0.108046	0.117241	0.117241	0.117241	0.122931	0.113426	0.0988506	0.0942529	0.115207	0.117512	0.101382	0.170507	0.168269	0.103448	0.105747	0.102625	0.0928382	0.101149	0.101149	0.101149	0.101149	0.101382	0.0942529	0.0962441	0.0947867	0.124138	0.121839	0.121839	0.146572	0.158986
Astrothelium_nicaraguense_KX215639	0.100446	0.100446	0.147619	0.115813	0.0949868	0.113586	0.124722	0.115942	0.095672	0.0783784	0.104677	0.146172	0.0959821	0.0892857	0.169643	0.109131	0.10962	0.0772727	0.0882353	0.104677	0.114865	0.113586	0.113586	0.121495	0.112128	0.0979955	0.0935412	0.113839	0.117381	0.102908	0.169643	0.166271	0.100223	0.10245	0.101415	0.091623	0.100223	0.100223	0.100223	0.100223	0.100446	0.0935412	0.0951276	0.0951276	0.120267	0.11804	0.11804	0.148148	0.158482
Astrothelium_nitidiusculum_KX215640	0.104513	0.104513	0.11639	0.104265	0.102094	0.113744	0.111374	0.0977444	0.106888	0.0596206	0.0781991	0.120853	0.104513	0.111639	0.137767	0.116114	0.118765	0.100719	0.110048	0.0805687	0.116223	0.113744	0.113744	0.116114	0.109005	0.106635	0.101896	0.0997625	0.0995146	0.0950119	0.139089	0.130641	0.0758294	0.0789474	0.0805687	0.0753247	0.0829384	0.0829384	0.0829384	0.0829384	0.106888	0.0924171	0.0947867	0.1175	0.118483	0.116114	0.116114	0.119701	0.133017
Astrothelium_obtectum_KM453767	0.127517	0.127517	0.137767	0.162946	0.140212	0.154018	0.176339	0.152542	0.123288	0.113821	0.142857	0.159722	0.145089	0.131696	0.178971	0.151786	0.154709	0.150342	0.160998	0.154018	0.158014	0.15625	0.15625	0.159251	0.146789	0.145089	0.140625	0.15625	0.151242	0.140625	0.178971	0.17381	0.149554	0.147321	0.137116	0.120735	0.142857	0.142857	0.142857	0.142857	0.134228	0.136161	0.14186	0.130233	0.174107	0.171875	0.171875	0.157044	0.166667
Astrothelium_phlyctaena_KX215641	0.106195	0.106195	0.13948	0.112335	0.0887728	0.116998	0.12967	0.118072	0.0993228	0.0459459	0.0905077	0.137931	0.108407	0.0995575	0.139381	0.10596	0.108647	0.0907029	0.103837	0.0772627	0.123874	0.121413	0.121413	0.125	0.124717	0.0993377	0.0949227	0.079646	0.0790068	0.103982	0.140625	0.138824	0.0728477	0.0757238	0.0700935	0.0569948	0.0684327	0.0684327	0.0684327	0.0684327	0.0884956	0.0816777	0.091954	0.0928074	0.12967	0.127473	0.127473	0.12963	0.139073
Astrothelium_phlyctaena_KX215642	0.107143	0.107143	0.140476	0.113333	0.0897098	0.11804	0.13082	0.118072	0.100228	0.0459459	0.091314	0.139211	0.109375	0.100446	0.140625	0.106904	0.10962	0.0907029	0.103837	0.077951	0.123874	0.122494	0.122494	0.126168	0.125858	0.100223	0.0957684	0.0803571	0.0790068	0.104911	0.140625	0.140143	0.0734967	0.0757238	0.0707547	0.0575916	0.0690423	0.0690423	0.0690423	0.0690423	0.0892857	0.0824053	0.0928074	0.0928074	0.13082	0.128603	0.128603	0.12963	0.140312
Astrothelium_phlyctaena_KX215643	0.100671	0.100671	0.133652	0.113586	0.0873016	0.116071	0.128889	0.110843	0.0936073	0.0432432	0.0892857	0.137209	0.10962	0.100671	0.136465	0.100446	0.103139	0.0839002	0.0972851	0.0714286	0.121622	0.120536	0.120536	0.124122	0.123853	0.0982143	0.09375	0.0782998	0.0767494	0.098434	0.136465	0.135714	0.0669643	0.0691964	0.0638298	0.0551181	0.0669643	0.0669643	0.0669643	0.0669643	0.0850112	0.0758929	0.0860465	0.0881671	0.128889	0.126667	0.126667	0.127315	0.140625
Astrothelium_phlyctaena_KX215644	0.103982	0.103982	0.137116	0.112335	0.0887728	0.11479	0.127473	0.118072	0.0970655	0.0459459	0.0927152	0.137931	0.110619	0.10177	0.137168	0.10596	0.108647	0.0907029	0.103837	0.0750552	0.121622	0.119205	0.119205	0.122685	0.122449	0.101545	0.0971302	0.0840708	0.0835214	0.103982	0.138393	0.136471	0.0706402	0.0734967	0.067757	0.0569948	0.0662252	0.0662252	0.0662252	0.0662252	0.0862832	0.0794702	0.0896552	0.0928074	0.127473	0.125275	0.125275	0.12963	0.136865
Astrothelium_pseudocrassum_sp_nov_HMAS_L0154762	0.0553097	0.0553097	0.132388	0.110375	0.0913838	0.0949227	0.110375	0.10628	0.0406321	0.0513514	0.0816777	0.137931	0.0774336	0.0707965	0.152655	0.103753	0.10643	0.0977273	0.108597	0.0750552	0.101351	0.0993377	0.0993377	0.104167	0.0952381	0.0662252	0.0618102	0.10177	0.10158	0.0931264	0.151786	0.150588	0.0706402	0.0734967	0.067757	0.0595855	0.0662252	0.0662252	0.0662252	0.0662252	0.0376106	0.0618102	0.062069	0.0464037	0.11479	0.112583	0.112583	0.134259	0.152655
Astrothelium_pseudocrassum_sp_nov_GD19061	0.0553097	0.0553097	0.132388	0.110375	0.0913838	0.0949227	0.110375	0.10628	0.0406321	0.0513514	0.0816777	0.137931	0.0774336	0.0707965	0.152655	0.103753	0.10643	0.0977273	0.108597	0.0750552	0.101351	0.0993377	0.0993377	0.104167	0.0952381	0.0662252	0.0618102	0.10177	0.10158	0.0931264	0.151786	0.150588	0.0706402	0.0734967	0.067757	0.0595855	0.0662252	0.0662252	0.0662252	0.0662252	0.0376106	0.0618102	0.062069	0.0464037	0.11479	0.112583	0.112583	0.134259	0.152655
Astrothelium_luminothallinum_sp_nov_GZ18347	0.0287611	0.0287611	0.132701	0.128319	0.0942408	0.117257	0.121681	0.118644	0.0451467	0.0569106	0.0774336	0.145161	0.097561	0.0864745	0.141593	0.115044	0.117778	0.107062	0.122449	0.0929204	0.124153	0.121681	0.121681	0.12761	0.118182	0.0774336	0.0774336	0.110865	0.115385	0.0955556	0.142857	0.138824	0.0884956	0.0915179	0.0866511	0.0701299	0.0884956	0.0884956	0.0884956	0.0884956	0.0353982	0.0685841	0.0737327	0.0464037	0.121681	0.119469	0.119469	0.146172	0.159645
Astrothelium_robustum_KX215645	0.110609	0.110609	0.13253	0.0878378	0.0668449	0.101351	0.0986547	0	0.105991	0.0487805	0.0923423	0.122066	0.10158	0.103837	0.142212	0.0720721	0.0746606	0.0823799	0.0936073	0.0786517	0.101351	0.101351	0.101351	0.101655	0.0949074	0.101351	0.0968468	0.10158	0.0993228	0.0474041	0.142212	0.141827	0.0741573	0.0764045	0.0738095	0.0557029	0.0898876	0.0898876	0.0898876	0.0898876	0.108352	0.0968468	0.0985915	0.102088	0.103139	0.100897	0.100897	0.111111	0.13964
Astrothelium_robustum_KX215646	0.107306	0.107306	0.130952	0.0842825	0.0659631	0.0979499	0.0952381	0	0.105023	0.0486486	0.0797267	0.12065	0.0981735	0.100457	0.141553	0.070615	0.0732265	0.0797267	0.0886364	0.075	0.0990783	0.0979499	0.0979499	0.100467	0.0938215	0.0979499	0.0933941	0.0981735	0.0969977	0.0455581	0.141553	0.140143	0.0704545	0.0727273	0.0729412	0.0549738	0.0863636	0.0863636	0.0863636	0.0863636	0.105023	0.0933941	0.0974478	0.0973872	0.0997732	0.0975057	0.0975057	0.113744	0.138952
Astrothelium_robustum_KX215647	0.113953	0.113953	0.139303	0.0904872	0.066482	0.102088	0.103926	0.00961538	0.104513	0.0477528	0.0928074	0.125908	0.102326	0.1	0.148837	0.0719258	0.0722611	0.0825472	0.0917647	0.0740741	0.102088	0.102088	0.102088	0.102439	0.0954654	0.104408	0.099768	0.106977	0.104651	0.0511628	0.148837	0.151365	0.0717593	0.0740741	0.0663391	0.0549451	0.0833333	0.0833333	0.0833333	0.0833333	0.109302	0.0951276	0.101695	0.102326	0.110855	0.108545	0.108545	0.116009	0.148492
Astrothelium_robustum_KX215648	0.108407	0.108407	0.130024	0.0883002	0.0652742	0.103753	0.0989011	0.00480769	0.0993228	0.0486486	0.0883002	0.124138	0.0995575	0.10177	0.141593	0.0706402	0.0731707	0.0816327	0.0902935	0.0770925	0.105856	0.103753	0.103753	0.104167	0.0975057	0.0993377	0.0949227	0.103982	0.0993228	0.0442478	0.142857	0.143529	0.0726872	0.0711111	0.0722611	0.0544041	0.0881057	0.0881057	0.0881057	0.0881057	0.103982	0.0993377	0.101149	0.102088	0.105495	0.103297	0.103297	0.118056	0.139073
Astrothelium_robustum_KX215649	0.109375	0.109375	0.133333	0.0868597	0.0633245	0.0979955	0.0997783	0.00961538	0.100228	0.0459459	0.0890869	0.12297	0.0982143	0.0959821	0.142857	0.0712695	0.0738255	0.0816327	0.0902935	0.0733333	0.0990991	0.0979955	0.0979955	0.0981308	0.0915332	0.100223	0.0957684	0.102679	0.10158	0.0491071	0.142857	0.144893	0.0688889	0.0711111	0.0635294	0.052356	0.08	0.08	0.08	0.08	0.104911	0.091314	0.0974478	0.102088	0.10643	0.104213	0.104213	0.115741	0.142539
Astrothelium_rufescens_KX215650	0.133971	0.133971	0.0690476	0.133333	0.125654	0.133652	0.128571	0.143939	0.141148	0.108401	0.133652	0.0712589	0.152745	0.145585	0.157895	0.147971	0.151079	0.147343	0.161446	0.136038	0.139024	0.136038	0.136038	0.136038	0.131265	0.133652	0.133652	0.145585	0.146341	0.135714	0.15942	0.150718	0.131265	0.13494	0.128878	0.116883	0.136038	0.136038	0.136038	0.136038	0.133971	0.133652	0.138425	0.143577	0.135714	0.133333	0.133333	0.0725	0.0665083
Astrothelium_rufescens_KX215651	0.106952	0.106952	0.0641711	0.103723	0.122667	0.106667	0.106383	0.130682	0.109626	0.108992	0.114667	0.0666667	0.130667	0.12	0.13369	0.122667	0.126005	0.132432	0.148248	0.12	0.112022	0.109333	0.109333	0.109333	0.104	0.109333	0.109333	0.125333	0.128415	0.109626	0.135135	0.125668	0.117333	0.121294	0.112	0.114667	0.12	0.12	0.12	0.12	0.106952	0.109333	0.112	0.116147	0.111702	0.109043	0.109043	0.0677966	0.0506667
Astrothelium_rufescens_KX215652	0.132701	0.132701	0.0660377	0.132075	0.123037	0.12766	0.127358	0.15	0.14218	0.111111	0.13948	0.0682353	0.1513	0.144208	0.165877	0.148936	0.152019	0.15311	0.167064	0.13948	0.13285	0.130024	0.130024	0.130024	0.125296	0.132388	0.132388	0.148936	0.149758	0.136792	0.167464	0.158768	0.134752	0.138425	0.132388	0.119481	0.13948	0.13948	0.13948	0.13948	0.135071	0.132388	0.137116	0.144638	0.134434	0.132075	0.132075	0.0693069	0.0705882
Astrothelium_sanguinarium_KX215653	0.130531	0.130531	0.134752	0.0550661	0.104439	0.0772627	0.0792952	0.111111	0.128668	0.0972973	0.12362	0.133333	0.126106	0.121681	0.146018	0.110375	0.113082	0.125	0.133484	0.12362	0.0833333	0.0816777	0.0816777	0.0833333	0.0748299	0.12362	0.119205	0.10177	0.106095	0.101996	0.147321	0.143529	0.119205	0.122494	0.109813	0.108808	0.11479	0.11479	0.11479	0.11479	0.121681	0.11479	0.124138	0.132251	0.0814978	0.0792952	0.0792952	0.127315	0.14823
Astrothelium_sanguinarium_KX215654	0.126106	0.126106	0.137116	0.0572687	0.101828	0.0706402	0.0770925	0.10628	0.124153	0.0891892	0.119205	0.133333	0.126106	0.119469	0.139381	0.110375	0.113082	0.120455	0.128959	0.119205	0.0765766	0.0750552	0.0750552	0.0763889	0.0680272	0.121413	0.116998	0.106195	0.106095	0.101996	0.138393	0.134118	0.11479	0.11804	0.10514	0.101036	0.11479	0.11479	0.11479	0.11479	0.117257	0.11479	0.124138	0.12761	0.0837004	0.0814978	0.0814978	0.122685	0.141593
Astrothelium_scoria_KX215655	0.152113	0.152113	0.0789474	0.140056	0.120401	0.140449	0.131653	0.155807	0.166197	0.105442	0.140449	0.0793201	0.171348	0.171348	0.16338	0.154494	0.155367	0.157303	0.171348	0.146067	0.143258	0.143258	0.143258	0.146552	0.140449	0.154494	0.148876	0.148876	0.146067	0.142857	0.16338	0.164223	0.143258	0.146067	0.136628	0.115894	0.154494	0.154494	0.154494	0.154494	0.166197	0.16573	0.165242	0.171831	0.131653	0.128852	0.128852	0.075419	0.0810056
Astrothelium_scorioides_KM453766	0.115124	0.115124	0.141844	0.0743243	0.101828	0.0202703	0.0788288	0.108696	0.103837	0.0891892	0.105856	0.14023	0.108352	0.10158	0.158014	0.108108	0.11086	0.116173	0.122727	0.101351	0.0206897	0.0202703	0.0202703	0.0231481	0.015873	0.0968468	0.0923423	0.117381	0.117512	0.0925508	0.159453	0.145882	0.0968468	0.1	0.0911215	0.0829016	0.0923423	0.0923423	0.0923423	0.0923423	0.106095	0.0990991	0.0988506	0.111374	0.0765766	0.0743243	0.0743243	0.132388	0.148984
Astrothelium_siamense_LC127405	0.0331858	0.0331858	0.132701	0.121681	0.0968586	0.108407	0.115044	0.121065	0.0180587	0.0569106	0.0840708	0.140553	0.0931264	0.0886918	0.150442	0.117257	0.12	0.107062	0.122449	0.0884956	0.110609	0.108407	0.108407	0.113689	0.109091	0.0752212	0.0707965	0.119734	0.115385	0.0977778	0.151786	0.148235	0.0840708	0.0825893	0.0819672	0.0649351	0.0774336	0.0774336	0.0774336	0.0774336	0.0442478	0.079646	0.0737327	0.0533643	0.121681	0.119469	0.119469	0.136891	0.157428
Astrothelium_siamense_LC127406	0.0287611	0.0287611	0.137441	0.126106	0.104712	0.112832	0.119469	0.121065	0.013544	0.0596206	0.0840708	0.145161	0.0953437	0.0864745	0.150442	0.121681	0.124444	0.107062	0.122449	0.0884956	0.115124	0.112832	0.112832	0.118329	0.113636	0.0752212	0.0707965	0.121951	0.117647	0.0977778	0.151786	0.143529	0.0840708	0.0825893	0.0819672	0.0623377	0.0818584	0.0818584	0.0818584	0.0818584	0.0442478	0.079646	0.0691244	0.0487239	0.126106	0.123894	0.123894	0.141531	0.16408
Astrothelium_sp._KX215614	0.113953	0.113953	0.152381	0.108796	0.100264	0.104408	0.118056	0.114078	0.0953488	0.0837838	0.109049	0.150812	0.125581	0.123256	0.167442	0.111369	0.114219	0.139535	0.150812	0.109049	0.105634	0.104408	0.104408	0.10514	0.104408	0.113689	0.109049	0.118605	0.117647	0.104651	0.165116	0.154394	0.104408	0.106729	0.101415	0.0759162	0.104408	0.104408	0.104408	0.104408	0.1	0.109049	0.104408	0.104116	0.122685	0.12037	0.12037	0.149758	0.174419
Astrothelium_sp._KX215657	0.0952381	0.0952381	0.145408	0.0855107	0.0911681	0.109264	0.106888	0.0938272	0.0827251	0.0375723	0.0688836	0.141439	0.097619	0.0904762	0.133333	0.104513	0.105012	0.0968523	0.108696	0.0783848	0.109264	0.109264	0.109264	0.11	0.0953545	0.0807601	0.0760095	0.0880952	0.0857143	0.0930788	0.133333	0.122137	0.0760095	0.0783848	0.0707071	0.059322	0.0760095	0.0760095	0.0760095	0.0760095	0.0809524	0.0807601	0.0769231	0.0785714	0.118765	0.11639	0.11639	0.130641	0.130952
Astrothelium_sp._KX215658	0.130952	0.130952	0.0666667	0.125592	0.124668	0.135392	0.120853	0.151365	0.140476	0.111111	0.137767	0.070922	0.16152	0.154394	0.164286	0.147268	0.150358	0.152019	0.166271	0.140143	0.139089	0.137767	0.137767	0.137767	0.133017	0.133017	0.133017	0.147268	0.146283	0.135071	0.164286	0.162291	0.135392	0.137767	0.130641	0.121053	0.140143	0.140143	0.140143	0.140143	0.133333	0.133017	0.137767	0.141089	0.120853	0.118483	0.118483	0.0687961	0.0638298
Astrothelium_subendochryseum_KX215659	0.140143	0.140143	0.141827	0.163507	0.131367	0.154028	0.163507	0.147059	0.144893	0.108696	0.130332	0.146226	0.146919	0.14455	0.192399	0.14455	0.147619	0.14455	0.149289	0.14455	0.156398	0.156398	0.156398	0.158768	0.151659	0.13981	0.13981	0.158768	0.156398	0.146572	0.192399	0.183133	0.13981	0.14218	0.136364	0.12766	0.146919	0.146919	0.146919	0.146919	0.144893	0.132701	0.14455	0.139364	0.168246	0.165877	0.165877	0.145631	0.162736
Astrothelium_subrufescens_sp_nov_GD19067	0.0442478	0.0442478	0.12766	0.119205	0.0887728	0.108168	0.11479	0.111111	0.0428894	0.0459459	0.0728477	0.135632	0.0818584	0.079646	0.14823	0.10596	0.108647	0.102273	0.117647	0.0750552	0.114865	0.112583	0.112583	0.118056	0.108844	0.0618102	0.0618102	0.10177	0.10158	0.0931264	0.147321	0.143529	0.0706402	0.0734967	0.0724299	0.0569948	0.0706402	0.0706402	0.0706402	0.0706402	0.0331858	0.0618102	0.0574713	0.0417633	0.12362	0.121413	0.121413	0.131944	0.150442
Astrothelium_subrufescens_sp_nov_GD19086	0.0442478	0.0442478	0.12766	0.119205	0.0887728	0.108168	0.11479	0.111111	0.0428894	0.0459459	0.0728477	0.135632	0.0818584	0.079646	0.14823	0.10596	0.108647	0.102273	0.117647	0.0750552	0.114865	0.112583	0.112583	0.118056	0.108844	0.0618102	0.0618102	0.10177	0.10158	0.0931264	0.147321	0.143529	0.0706402	0.0734967	0.0724299	0.0569948	0.0706402	0.0706402	0.0706402	0.0706402	0.0331858	0.0618102	0.0574713	0.0417633	0.12362	0.121413	0.121413	0.131944	0.150442
Astrothelium_interjectum_sp_nov_KX215660	0.156109	0.156109	0.149758	0.160271	0.158177	0.158014	0.176072	0.154964	0.145497	0.127717	0.153499	0.167059	0.160271	0.158014	0.187783	0.162528	0.163265	0.158621	0.165138	0.160271	0.160271	0.160271	0.160271	0.161137	0.148492	0.153499	0.153499	0.162528	0.155756	0.14966	0.187783	0.185542	0.155756	0.153499	0.141148	0.138298	0.160271	0.160271	0.160271	0.160271	0.151584	0.153499	0.152941	0.155814	0.180587	0.17833	0.17833	0.162413	0.17833
Astrothelium_subeustominspersum_sp_nov_HMAS_L0152000	0.0530973	0.0530973	0.122931	0.121413	0.0913838	0.125828	0.11479	0.0917874	0.0496614	0.0513514	0.0838852	0.133333	0.079646	0.0752212	0.146018	0.11479	0.117517	0.102273	0.113122	0.0794702	0.128378	0.125828	0.125828	0.131944	0.122449	0.0551876	0.0529801	0.115044	0.115124	0.0886918	0.147321	0.138824	0.0750552	0.077951	0.0747664	0.0544041	0.0772627	0.0772627	0.0772627	0.0772627	0.050885	0.0706402	0.0643678	0.0533643	0.125828	0.12362	0.12362	0.12963	0.14823
Astrothelium_subeustominspersum_sp_nov_HMAS_L0152001	0.0533333	0.0533333	0.122931	0.117517	0.0913838	0.124169	0.113082	0.0895884	0.0497738	0.0513514	0.0820399	0.131336	0.0777778	0.0733333	0.142222	0.110865	0.113586	0.100457	0.111364	0.0776053	0.126697	0.124169	0.124169	0.12993	0.120455	0.0532151	0.0509978	0.111111	0.111111	0.0846325	0.143498	0.138824	0.0731707	0.0760626	0.0725995	0.0544041	0.0776053	0.0776053	0.0776053	0.0776053	0.0511111	0.0687361	0.062212	0.0536131	0.124169	0.121951	0.121951	0.125581	0.144444
Astrothelium_subeustominspersum_sp_nov_HMAS_L0152002	0.0530973	0.0530973	0.122931	0.121413	0.0913838	0.125828	0.11479	0.0917874	0.0496614	0.0513514	0.0838852	0.133333	0.079646	0.0752212	0.146018	0.11479	0.117517	0.102273	0.113122	0.0794702	0.128378	0.125828	0.125828	0.131944	0.122449	0.0551876	0.0529801	0.115044	0.115124	0.0886918	0.147321	0.138824	0.0750552	0.077951	0.0747664	0.0544041	0.0772627	0.0772627	0.0772627	0.0772627	0.050885	0.0706402	0.0643678	0.0533643	0.125828	0.12362	0.12362	0.12963	0.14823
Astrothelium_subscoria_KX215661	0.154047	0.154047	0.0880829	0.15625	0.157746	0.174479	0.161039	0.150649	0.154047	0.128571	0.143229	0.119171	0.177546	0.174935	0.167102	0.171875	0.172775	0.163636	0.179221	0.153646	0.177083	0.177083	0.177083	0.177083	0.171875	0.166667	0.166667	0.16188	0.156658	0.15285	0.167102	0.16188	0.151042	0.148438	0.15625	0.148045	0.164062	0.164062	0.164062	0.164062	0.159269	0.15625	0.161458	0.156658	0.153247	0.150649	0.150649	0.11399	0.121762
Astrothelium_variolosum_KM453768	0.103982	0.103982	0.132388	0.0905077	0.0600522	0.0993377	0.0949227	0.0531401	0.0948081	0.0378378	0.0838852	0.131034	0.0973451	0.0995575	0.143805	0.0706402	0.0731707	0.102273	0.113122	0.0640177	0.101351	0.0993377	0.0993377	0.0972222	0.0929705	0.0860927	0.0816777	0.103982	0.103837	0.0465632	0.145089	0.134118	0.0596026	0.0623608	0.0490654	0.0414508	0.0684327	0.0684327	0.0684327	0.0684327	0.0862832	0.0949227	0.0896552	0.099768	0.0993377	0.0971302	0.0971302	0.12037	0.139381
Astrothelium_variolosum_KX215662	0.103982	0.103982	0.134752	0.101545	0.0652742	0.10596	0.110132	0.0650602	0.0925508	0.0378378	0.0816777	0.135632	0.0951327	0.0973451	0.152655	0.0772627	0.0798226	0.0909091	0.10181	0.0594714	0.108108	0.10596	0.10596	0.104167	0.0997732	0.0883002	0.0838852	0.106195	0.106095	0.0576497	0.154018	0.141176	0.0550661	0.0577778	0.041958	0.0414508	0.0594714	0.0594714	0.0594714	0.0594714	0.0884956	0.0838852	0.0781609	0.102088	0.110132	0.10793	0.10793	0.125	0.139381
Astrothelium_versicolor_KM453769	0.112832	0.112832	0.132388	0.0684327	0.0992167	0.00662252	0.0750552	0.0966184	0.10158	0.0837838	0.112583	0.128736	0.106195	0.106195	0.150442	0.10596	0.108647	0.111364	0.122172	0.0927152	0.00675676	0.00662252	0.00662252	0.00925926	0.0113379	0.0971302	0.0927152	0.110619	0.110609	0.0931264	0.151786	0.136471	0.0883002	0.091314	0.0841121	0.0725389	0.0860927	0.0860927	0.0860927	0.0860927	0.103982	0.0971302	0.0965517	0.109049	0.0772627	0.0750552	0.0750552	0.122685	0.139381
Bathelium_madreporiforme_LC127395	0.129176	0.129176	0.171429	0.170732	0.162304	0.155556	0.181818	0.163017	0.127273	0.135501	0.148889	0.180556	0.144444	0.14	0.2049	0.166667	0.169643	0.157895	0.161731	0.153333	0.160998	0.157778	0.157778	0.16317	0.157534	0.144444	0.148889	0.182222	0.179138	0.160714	0.206742	0.201422	0.148889	0.147982	0.148235	0.145455	0.151111	0.151111	0.151111	0.151111	0.129176	0.135556	0.141204	0.140187	0.181818	0.179601	0.179601	0.172494	0.208889
Bathelium_madreporiforme_LC127396	0.129176	0.129176	0.171429	0.170732	0.162304	0.155556	0.181818	0.163017	0.127273	0.135501	0.148889	0.180556	0.144444	0.14	0.2049	0.166667	0.169643	0.157895	0.161731	0.153333	0.160998	0.157778	0.157778	0.16317	0.157534	0.144444	0.148889	0.182222	0.179138	0.160714	0.206742	0.201422	0.148889	0.147982	0.148235	0.145455	0.151111	0.151111	0.151111	0.151111	0.129176	0.135556	0.141204	0.140187	0.181818	0.179601	0.179601	0.172494	0.208889
[truncated: 43 more columns]

## Sheet: Caption
Table. Estimates of Evolutionary Divergence between Sequences
The number of base differences per site from between sequences are shown. The analysis involved 93 nucleotide sequences. Codon positions included were 1st+2nd+3rd+Noncoding. All ambiguous positions were removed for each sequence pair. There were a total of 461 positions in the final dataset. Evolutionary analyses were conducted in MEGA7 [1].
1. Kumar S., Stecher G., and Tamura K. (2015). MEGA7: Molecular Evolutionary Genetics Analysis version 7.0 for bigger datasets.Molecular Biology and Evolution (submitted).
Disclaimer: Although utmost care has been taken to ensure the correctness of the caption, the caption text is provided "as is" without any warranty of any kind. Authors advise the user to carefully check the caption prior to its use for any purpose and report any errors or problems to the authors immediately (www.megasoftware.net). In no event shall the authors and their employers be liable for a…
